# Supplementary material for: 5-Cyclo­pentyl-2-(3-fluoro­phen­yl)-3-methyl­sulfinyl-1-benzofuran
Source: Acta Crystallogr Sect E Struct Rep Online. 2012 Jun 13;68(Pt 7):o2028. doi: 10.1107/S1600536812025482 (PMC3393297; doi:10.1107/S1600536812025482)
Supplement: Supplementary file 2 [file e-68-o2028-Isup2.hkl]

# 
# h,k,l, Fc-squared, Fo-squared, sigma(Fo-squared) and status flag 
# 
data_I
_shelx_title ' 1165 IN P2(1)/C' 
_shelx_refln_list_code          4 
_shelx_F_calc_maximum      200.07 
_exptl_crystal_F_000       720.00 
_reflns_d_resolution_high  0.8409 
 
loop_ 
 _symmetry_equiv_pos_as_xyz 
 'x, y, z' 
 '-x, y+1/2, -z+1/2' 
 '-x, -y, -z' 
 'x, -y-1/2, z-1/2' 
 
_cell_length_a     6.1024 
_cell_length_b    25.3030 
_cell_length_c    10.6840 
_cell_angle_alpha  90.000 
_cell_angle_beta   90.231 
_cell_angle_gamma  90.000 
 
_shelx_F_squared_multiplier     1.000 
 
loop_ 
 _refln_index_h 
 _refln_index_k 
 _refln_index_l 
 _refln_F_squared_calc 
 _refln_F_squared_meas 
 _refln_F_squared_sigma 
 _refln_observed_status 
   1   0   0     4650.16     3939.25     45.99 o 
   3   0   0     2204.05     2131.74     28.14 o 
   4   0   0      340.48      320.60      7.60 o 
   5   0   0       57.48       59.61      3.74 o 
   6   0   0       80.62       66.05      9.19 o 
   1   1   0        4.33        1.91      0.33 o 
   2   1   0        1.85        0.42      0.56 o 
   3   1   0       56.27       31.08      1.50 o 
   4   1   0      103.76       65.91      2.44 o 
   5   1   0        9.60       24.08      1.91 o 
   6   1   0     1170.98     1200.83     21.65 o 
   7   1   0        1.44       -2.09      2.55 o 
   1   2   0     4235.58     4076.60     33.68 o 
   2   2   0     2990.52     3018.11     26.15 o 
   3   2   0     3652.82     3455.06     30.45 o 
   4   2   0     1996.07     2001.21     19.80 o 
   5   2   0      251.74      252.05      5.23 o 
   6   2   0      156.92      167.74      6.68 o 
   7   2   0      434.57      445.61     16.51 o 
   1   3   0      918.28      871.85      8.87 o 
   2   3   0     1551.54     1841.44     16.71 o 
   3   3   0      168.64      134.49      2.94 o 
   4   3   0     2608.10     2672.01     25.28 o 
   5   3   0      450.59      488.41      8.41 o 
   6   3   0      234.78      238.90      6.89 o 
   7   3   0       15.49       16.78      4.09 o 
   0   4   0    13920.75    11041.42    131.22 o 
   1   4   0     4657.21     4661.94     38.51 o 
   2   4   0     1100.50      976.17      9.83 o 
   3   4   0      222.29      178.11      3.49 o 
   4   4   0     2112.88     2175.72     21.16 o 
   5   4   0     1160.20     1150.53     15.30 o 
   6   4   0       15.14       12.11      2.36 o 
   7   4   0       14.83       14.20      4.07 o 
   1   5   0     5698.21     5341.71     44.05 o 
   2   5   0      736.92      707.36      8.33 o 
   3   5   0      582.19      611.07      7.61 o 
   4   5   0        5.87        0.74      1.65 o 
   5   5   0      573.99      507.10      8.45 o 
   6   5   0      114.12      102.83      4.71 o 
   7   5   0       58.01       38.34      5.47 o 
   0   6   0    14586.88    13072.44    503.91 o 
   1   6   0     3678.00     3386.19     31.26 o 
   2   6   0     1619.14     2166.74     21.29 o 
   3   6   0       18.40       65.13      2.12 o 
   4   6   0       36.26       23.44      1.81 o 
   5   6   0       10.86        9.07      1.69 o 
   6   6   0        9.76        8.41      2.38 o 
   7   6   0       47.13       45.75      5.79 o 
   1   7   0      451.93      528.31      5.92 o 
   2   7   0      165.05      177.83      3.12 o 
   3   7   0        3.05        0.31      0.62 o 
   4   7   0       34.95       50.68      2.25 o 
   5   7   0       92.14       75.89      3.68 o 
   6   7   0        5.82        6.44      2.70 o 
   7   7   0       12.46        6.33      3.26 o 
   0   8   0      439.67      663.69      9.94 o 
   1   8   0      596.96      594.31      6.64 o 
   2   8   0       23.41       72.79      1.97 o 
   3   8   0      930.72      827.69     12.51 o 
   4   8   0       14.01       23.43      1.69 o 
   5   8   0       44.86       42.13      2.64 o 
   6   8   0      131.61      132.94      7.17 o 
   1   9   0     1957.95     1991.81     19.77 o 
   2   9   0      117.82      145.36      2.96 o 
   3   9   0      491.54      561.72      7.54 o 
   4   9   0        0.85        0.19      0.80 o 
   5   9   0        0.96        1.68      1.41 o 
   6   9   0      299.30      300.62      8.19 o 
   0  10   0     4812.37     4804.02     57.24 o 
   1  10   0     2619.30     3314.21     28.92 o 
   2  10   0      324.69      491.29      7.66 o 
   3  10   0      877.27     1038.32     11.62 o 
   4  10   0      121.28      155.53      3.80 o 
   5  10   0        0.07        1.31      1.29 o 
   6  10   0      117.63      119.20      5.32 o 
   1  11   0      118.92      167.45      3.21 o 
   2  11   0      384.09      354.46      5.33 o 
   3  11   0        1.37        3.44      0.93 o 
   4  11   0        1.66        2.34      1.14 o 
   5  11   0      102.01      107.27      5.35 o 
   6  11   0        2.82        3.80      1.93 o 
   0  12   0      630.82      576.18     10.00 o 
   1  12   0       31.73       37.04      1.66 o 
   2  12   0      470.95      681.40      8.39 o 
   3  12   0      190.36      191.07      5.15 o 
   4  12   0      164.21      162.00      4.70 o 
   5  12   0      152.05      161.57      5.16 o 
   6  12   0      120.15       95.66      5.01 o 
   1  13   0        0.15        6.19      1.13 o 
   2  13   0      353.42      395.65      6.49 o 
   3  13   0       79.04       65.54      2.46 o 
   4  13   0      204.75      205.50      5.39 o 
   5  13   0       77.86      103.13      4.36 o 
   6  13   0        9.73       11.18      2.94 o 
   0  14   0     2220.11     2322.31     30.71 o 
   1  14   0     2972.91     3034.23     27.58 o 
   2  14   0      421.87      466.66      6.79 o 
   3  14   0      313.51      307.06      7.49 o 
   4  14   0       55.85       73.12      3.51 o 
   5  14   0        3.61        1.90      1.55 o 
   6  14   0        4.39        7.00      3.00 o 
   1  15   0       21.19       23.53      1.60 o 
   2  15   0      140.27      127.14      3.35 o 
   3  15   0       19.22       23.01      1.71 o 
   4  15   0       21.31       13.69      2.05 o 
   5  15   0       15.21       11.69      2.47 o 
   6  15   0        2.49       -0.50      1.87 o 
   0  16   0       40.02       60.99      6.43 o 
   1  16   0      130.81      238.91      5.25 o 
   2  16   0     1161.54     1313.76     14.55 o 
   3  16   0      794.07      686.89     11.29 o 
   4  16   0      585.71      553.89      9.96 o 
   5  16   0      746.70      711.54     13.82 o 
   6  16   0      258.68      276.90      8.86 o 
   1  17   0       15.87        9.81      1.90 o 
   2  17   0       22.16       35.32      4.05 o 
   3  17   0      289.18      266.70      6.33 o 
   4  17   0      143.71      155.65      5.13 o 
   5  17   0       30.46       26.50      2.87 o 
   1  18   0      665.09      621.47     11.56 o 
   2  18   0      291.03      301.20      5.70 o 
   3  18   0      495.90      453.41      8.69 o 
   4  18   0      510.73      511.55     11.19 o 
   5  18   0      228.27      248.00      8.26 o 
   1  19   0        0.00        2.31      1.05 o 
   2  19   0      164.77      153.85      4.42 o 
   3  19   0      248.43      222.18      6.01 o 
   4  19   0       59.57       60.59      3.68 o 
   5  19   0        3.57        3.58      2.07 o 
   0  20   0     2356.59     2408.60     33.95 o 
   1  20   0     1519.53     1472.61     16.42 o 
   2  20   0      159.18      128.89      3.91 o 
   3  20   0        4.48        6.49      1.73 o 
   4  20   0       39.28       42.87      3.31 o 
   5  20   0       12.86       22.62      3.29 o 
   1  21   0        2.35        8.89      1.55 o 
   2  21   0      137.67      116.87      3.87 o 
   3  21   0        0.23        0.37      1.36 o 
   4  21   0        4.15       -0.47      1.54 o 
   5  21   0       40.16       33.09      4.75 o 
   0  22   0      393.40      470.65     11.14 o 
   1  22   0      226.30      233.94      5.35 o 
   2  22   0      358.48      357.54     10.49 o 
   3  22   0      486.72      480.33     11.95 o 
   4  22   0      219.49      209.72      6.55 o 
   1  23   0       84.05       93.38      3.60 o 
   2  23   0        9.42       12.33      2.01 o 
   3  23   0       21.89       20.14      2.52 o 
   4  23   0       58.58       57.11      3.92 o 
   0  24   0      170.80      208.10      7.48 o 
   1  24   0      305.40      323.47      6.72 o 
   2  24   0      109.20      115.86      6.00 o 
   3  24   0      326.24      324.30      8.06 o 
   4  24   0      219.94      236.01      8.42 o 
   1  25   0      206.56      217.09      7.23 o 
   2  25   0        2.50        1.64      1.57 o 
   3  25   0        8.32        4.07      1.86 o 
   4  25   0        1.16        2.53      2.16 o 
   0  26   0        7.67       10.81      3.51 o 
   1  26   0      683.50      693.39     10.91 o 
   2  26   0      261.79      252.36      7.00 o 
   3  26   0        3.55        3.85      1.89 o 
   1  27   0        0.70        9.13      1.80 o 
   2  27   0        0.79        1.54      1.63 o 
   3  27   0        7.42       13.56      2.93 o 
   0  28   0       20.02       21.49      3.49 o 
   1  28   0        0.26        2.46      1.70 o 
   2  28   0        2.05        2.56      1.76 o 
   1  29   0       28.05       34.29      3.24 o 
   0  30   0       72.34       79.52      5.85 o 
  -7   1   1       55.63       26.55      7.83 o 
  -6   1   1      130.72      122.93      5.05 o 
  -5   1   1       49.84       45.38      2.33 o 
  -4   1   1       19.06       22.11      1.73 o 
  -3   1   1      145.08      146.65      3.04 o 
  -2   1   1      589.79      563.54      6.94 o 
  -1   1   1     2464.96     3151.50     24.26 o 
   0   1   1     3767.53     3393.02     31.26 o 
   1   1   1      328.49      250.49      2.81 o 
   2   1   1      301.49      225.82      3.74 o 
   3   1   1     1552.93     1537.90     20.10 o 
   4   1   1      245.78      219.21      4.33 o 
   5   1   1        2.60        2.98      1.12 o 
   6   1   1      121.87      141.49      6.86 o 
   7   1   1       46.55       38.81      6.81 o 
  -7   2   1        3.26        6.46      3.02 o 
  -6   2   1       29.51       24.83      2.42 o 
  -5   2   1       26.64       25.29      1.90 o 
  -4   2   1        8.90        7.01      1.19 o 
  -3   2   1      254.98      154.17      3.09 o 
  -2   2   1       77.08       67.45      1.65 o 
  -1   2   1       15.69        0.97      0.27 o 
   0   2   1      911.22     1007.80      8.16 o 
   1   2   1     9723.41     8778.07    135.77 o 
   2   2   1      801.14      700.01      9.03 o 
   3   2   1       93.30      118.24      2.72 o 
   4   2   1        6.03       16.51      1.98 o 
   5   2   1      141.58      111.26      3.87 o 
   6   2   1      483.75      486.88     11.70 o 
   7   2   1        1.26        5.45      3.13 o 
  -7   3   1      523.01      560.06     17.58 o 
  -6   3   1       36.16       29.19      2.57 o 
  -5   3   1      380.67      386.23      6.56 o 
  -4   3   1      388.03      382.69      7.90 o 
  -3   3   1      578.43      635.58      7.63 o 
  -2   3   1      557.67      466.23      5.49 o 
  -1   3   1      390.49      517.19      5.86 o 
   0   3   1     2429.16     2434.79     20.43 o 
   1   3   1       79.47       93.69      1.64 o 
   2   3   1       32.41       25.86      1.08 o 
   3   3   1      838.98      915.14     13.22 o 
   4   3   1      119.94      138.74      3.38 o 
   5   3   1        0.43        1.29      1.08 o 
   6   3   1      617.80      607.59     14.49 o 
   7   3   1        3.85        5.21      5.28 o 
  -7   4   1        5.74        7.22      3.24 o 
  -6   4   1       44.73       48.52      3.06 o 
  -5   4   1        3.47        6.30      1.39 o 
  -4   4   1      127.17      121.76      3.44 o 
  -3   4   1      304.98      229.97      4.72 o 
  -2   4   1       92.18       82.70      1.79 o 
  -1   4   1     8635.74     8323.21    131.85 o 
   0   4   1     1689.72     2270.89     19.22 o 
   1   4   1      281.60      429.06      5.86 o 
   2   4   1       37.19       43.69      1.50 o 
   3   4   1     1099.56     1330.58     13.60 o 
   4   4   1      585.26      600.83      8.05 o 
   5   4   1     1344.61     1274.72     14.66 o 
   6   4   1      104.67      118.23      7.60 o 
   7   4   1       12.84        5.50      3.40 o 
  -7   5   1       23.87       42.18      5.40 o 
  -6   5   1      509.85      494.85     10.10 o 
  -5   5   1      304.00      350.58      6.99 o 
  -4   5   1      668.29      595.42      7.87 o 
  -3   5   1     1083.90     1219.78     12.56 o 
  -2   5   1       77.98      102.15      2.04 o 
  -1   5   1     5802.16     5279.58     43.70 o 
   0   5   1      165.77      190.13      2.58 o 
   1   5   1       34.16       16.49      0.91 o 
   2   5   1      671.08      853.92      8.99 o 
   3   5   1     1072.27      914.92     10.24 o 
   4   5   1      365.86      423.75      8.04 o 
   5   5   1      247.73      225.36      4.93 o 
   6   5   1        1.49        0.08      1.80 o 
   7   5   1      101.32      100.46      6.34 o 
  -7   6   1        0.47        4.65      3.19 o 
  -6   6   1       27.78       29.89      2.64 o 
  -5   6   1       58.26       50.98      3.53 o 
  -4   6   1        7.94        3.00      0.88 o 
  -3   6   1     1908.67     2049.47     19.37 o 
  -2   6   1     1254.18     1047.07     11.13 o 
  -1   6   1      104.40       62.99      1.88 o 
   0   6   1      618.00      627.26      8.17 o 
   1   6   1     1553.08     1762.33     15.92 o 
   2   6   1      774.88      507.27      7.28 o 
   3   6   1      194.08      208.84      3.91 o 
   4   6   1       27.71       25.63      1.74 o 
   5   6   1      156.18      178.26      4.39 o 
   6   6   1       55.00       59.80      6.95 o 
   7   6   1        0.06        1.49      2.43 o 
  -7   7   1       52.86       61.55      6.42 o 
  -6   7   1      191.27      181.66      5.47 o 
  -5   7   1      222.34      238.16      6.11 o 
  -4   7   1      505.16      408.19      6.29 o 
  -3   7   1     1597.45     1733.50     19.29 o 
  -2   7   1     1407.35     1299.98     14.06 o 
  -1   7   1      302.62      408.83      5.14 o 
   0   7   1     3501.33     2952.49     25.22 o 
   1   7   1     6438.62     6058.37     50.23 o 
   2   7   1     2441.16     2368.45     21.48 o 
   3   7   1      222.29      289.38      4.82 o 
   4   7   1      304.75      331.13      5.79 o 
   5   7   1        2.86       -0.24      1.01 o 
   6   7   1        5.63       13.45      3.74 o 
   7   7   1       10.68        3.23      2.45 o 
  -6   8   1        0.48        4.19      1.68 o 
  -5   8   1       13.04        8.79      1.59 o 
  -4   8   1      122.63      129.99      4.74 o 
  -3   8   1      606.06      537.98      6.88 o 
  -2   8   1     1436.72     1577.43     15.02 o 
  -1   8   1      253.78      331.96      4.32 o 
   0   8   1      237.47      158.61      2.69 o 
   1   8   1      748.08      851.52      8.97 o 
   2   8   1      567.90      482.98      6.25 o 
   3   8   1      111.31      166.87      4.46 o 
   4   8   1      325.47      257.82      5.40 o 
   5   8   1      276.13      259.21      6.92 o 
   6   8   1       69.33       75.36      5.21 o 
  -6   9   1      448.35      438.60      8.91 o 
  -5   9   1      330.57      342.15      7.13 o 
  -4   9   1       67.45       55.68      3.11 o 
  -3   9   1       62.73       68.30      2.33 o 
  -2   9   1     1280.03     1004.06     10.51 o 
  -1   9   1      805.23     1007.36     10.13 o 
   0   9   1     3857.83     3747.28     31.98 o 
   1   9   1        2.76        0.63      0.51 o 
   2   9   1      222.52      297.46      4.62 o 
   3   9   1      945.79      994.35     11.85 o 
   4   9   1      474.40      511.36      7.68 o 
   5   9   1       90.83       66.72      4.50 o 
   6   9   1       80.66       79.62      5.49 o 
  -6  10   1       15.50       17.09      2.65 o 
  -5  10   1       54.12       67.19      6.77 o 
  -4  10   1      208.71      252.64      6.10 o 
  -3  10   1        0.05        2.26      0.72 o 
  -2  10   1       23.01       44.13      1.63 o 
  -1  10   1      383.15      414.13      5.34 o 
   0  10   1     6104.82     5729.61     47.89 o 
   1  10   1      313.15      417.65      5.59 o 
   2  10   1        2.06       26.77      1.46 o 
   3  10   1       45.66       61.33      2.32 o 
   4  10   1      236.07      231.21      4.88 o 
   5  10   1     1369.98     1344.83     26.82 o 
   6  10   1      476.64      461.80     12.64 o 
  -6  11   1      887.87      884.22     15.69 o 
  -5  11   1       15.62       20.32      2.24 o 
  -4  11   1     1206.89     1080.53     14.47 o 
  -3  11   1      720.09      768.74      9.21 o 
  -2  11   1      230.76      219.78      4.82 o 
  -1  11   1     2411.30     2408.02     23.87 o 
   0  11   1     1473.83     1617.47     15.48 o 
   1  11   1     1222.42     1262.02     12.82 o 
   2  11   1      158.69      210.21      4.26 o 
   3  11   1      350.20      297.32      5.58 o 
   4  11   1        5.37        2.60      1.10 o 
   5  11   1     1214.06     1171.87     23.29 o 
   6  11   1        0.17        0.95      1.76 o 
  -6  12   1       58.78       42.08      3.71 o 
  -5  12   1      199.76      215.38      7.92 o 
  -4  12   1       38.50       33.32      2.66 o 
  -3  12   1      835.75      858.56     10.12 o 
  -2  12   1     1541.26     1325.35     13.66 o 
  -1  12   1        5.68       21.82      1.29 o 
   0  12   1      608.57      639.31     10.41 o 
   1  12   1     2867.47     3175.38     28.39 o 
   2  12   1     2832.08     2676.36     24.89 o 
   3  12   1      500.74      493.59      7.28 o 
   4  12   1      165.87      179.42      8.12 o 
   5  12   1       27.04       25.14      2.91 o 
   6  12   1        5.38        4.74      2.51 o 
  -6  13   1        0.03       -0.41      1.81 o 
  -5  13   1      698.01      712.33     11.91 o 
  -4  13   1     1620.70     1589.48     19.61 o 
  -3  13   1     1664.79     1793.35     18.16 o 
  -2  13   1     2731.61     2707.45     27.14 o 
  -1  13   1      154.01      174.67      3.49 o 
   0  13   1      699.12      636.23      7.80 o 
   1  13   1     4078.95     4249.29     37.21 o 
   2  13   1      645.57      664.74      8.55 o 
   3  13   1      184.30      177.59      4.07 o 
   4  13   1      238.08      258.60      6.12 o 
   5  13   1       63.63       47.96      5.79 o 
   6  13   1       89.10       99.35      6.19 o 
  -6  14   1        0.31       -1.87      1.95 o 
  -5  14   1       25.79       31.53      2.90 o 
  -4  14   1       74.24       76.52      3.58 o 
  -3  14   1      119.42       92.87      3.52 o 
  -2  14   1       58.22       78.58      2.84 o 
  -1  14   1        0.03        0.07      0.69 o 
   0  14   1      822.98      709.65      9.30 o 
   1  14   1     1441.60     1478.70     15.27 o 
   2  14   1      723.04      784.76     10.71 o 
   3  14   1      229.68      266.43      5.23 o 
   4  14   1     1332.15     1252.12     19.13 o 
   5  14   1       97.67      113.14      5.33 o 
   6  14   1       21.12       11.91      2.72 o 
  -6  15   1      138.78      152.43     19.41 o 
  -5  15   1      912.19      875.33     13.83 o 
  -4  15   1      212.56      211.34      5.73 o 
  -3  15   1      332.53      318.84      6.61 o 
  -2  15   1      591.04      507.37      7.24 o 
  -1  15   1      302.33      343.35      6.77 o 
   0  15   1      334.56      366.51      5.72 o 
   1  15   1       35.76       48.40      2.12 o 
   2  15   1       76.65       73.30      2.67 o 
   3  15   1      248.71      254.27      5.16 o 
   4  15   1      814.54      787.71     12.22 o 
   5  15   1        4.66        4.43      1.96 o 
   6  15   1        3.85        2.00      2.02 o 
  -6  16   1        4.06        2.01      2.47 o 
  -5  16   1       32.48       21.25      2.67 o 
  -4  16   1        0.23        0.93      1.29 o 
  -3  16   1      102.99      100.48      4.73 o 
  -2  16   1      288.28      268.35      5.03 o 
  -1  16   1      491.48      508.25      7.19 o 
   0  16   1        2.56        2.22      0.77 o 
   1  16   1      371.53      346.85      5.83 o 
   2  16   1        2.25       -0.40      0.75 o 
   3  16   1       13.18       10.26      1.45 o 
   4  16   1        0.51       -0.53      1.36 o 
   5  16   1      353.02      363.90      9.63 o 
   6  16   1      154.90      149.18      6.76 o 
  -5  17   1       89.50       89.78      6.01 o 
  -4  17   1      197.72      188.50      5.93 o 
  -3  17   1       67.19       68.50      3.98 o 
  -2  17   1      124.81      118.63      3.73 o 
  -1  17   1      990.49      896.43     10.83 o 
   0  17   1     1780.66     1820.23     18.45 o 
   1  17   1      313.22      276.22      5.21 o 
   2  17   1        4.50        1.70      0.93 o 
   3  17   1        2.45        5.87      1.32 o 
   4  17   1      177.32      204.33      5.83 o 
   5  17   1        9.55        7.80      2.32 o 
  -5  18   1        0.50       -0.39      1.85 o 
  -4  18   1       10.94        9.44      2.51 o 
  -3  18   1       29.88       35.48      2.68 o 
  -2  18   1       84.01       87.30      4.64 o 
  -1  18   1      516.93      513.60      8.04 o 
   0  18   1       37.54       50.23      2.33 o 
   1  18   1      220.86      203.43      4.54 o 
   2  18   1      272.84      285.46      5.69 o 
   3  18   1        7.68        8.98      1.82 o 
   4  18   1      693.81      640.29     11.29 o 
   5  18   1       10.11        5.55      2.24 o 
  -5  19   1       25.24       18.28      3.12 o 
  -4  19   1       29.51       30.04      3.12 o 
  -3  19   1       60.69       54.53      3.24 o 
  -2  19   1      531.16      485.01      7.67 o 
  -1  19   1      584.56      646.98      9.05 o 
   0  19   1      296.11      333.34      5.99 o 
   1  19   1      738.58      691.00      9.56 o 
   2  19   1      112.60      111.25      3.64 o 
   3  19   1       24.81       19.17      3.05 o 
   4  19   1       16.88       31.76      2.91 o 
   5  19   1       29.31       34.95      3.76 o 
  -5  20   1        0.39       -0.03      1.91 o 
  -4  20   1       41.09       45.73      3.48 o 
  -3  20   1        2.02       -1.66      1.24 o 
  -2  20   1      245.51      224.09      5.08 o 
  -1  20   1      167.05      184.90      4.46 o 
   0  20   1      221.86      255.95      5.32 o 
   1  20   1        1.32        4.01      1.43 o 
   2  20   1       85.65       85.62      3.40 o 
   3  20   1       86.71       96.16      4.20 o 
   4  20   1       77.22       86.14      4.83 o 
   5  20   1       20.37       17.58      3.06 o 
  -5  21   1      239.52      232.04      8.56 o 
  -4  21   1       32.04       29.17      3.46 o 
  -3  21   1       20.30       18.02      2.26 o 
  -2  21   1       54.98       62.92      3.34 o 
  -1  21   1     1438.05     1328.24     15.46 o 
   0  21   1      774.04      701.64      9.89 o 
   1  21   1       34.20       18.17      1.86 o 
   2  21   1       50.48       52.21      2.81 o 
   3  21   1       87.29       81.87      4.01 o 
   4  21   1       41.57       40.43      3.34 o 
   5  21   1       13.67        4.62      2.51 o 
  -4  22   1        2.42        1.00      1.93 o 
  -3  22   1       77.83       63.17      3.70 o 
  -2  22   1       31.83       28.21      3.03 o 
  -1  22   1       89.51      115.11      3.79 o 
   0  22   1      148.51      139.75      4.08 o 
   1  22   1      618.29      587.64      9.16 o 
   2  22   1       79.78       55.53      2.93 o 
   3  22   1       24.75       27.57      2.72 o 
   4  22   1      540.78      530.20     10.80 o 
  -4  23   1        9.43        6.37      2.44 o 
  -3  23   1      106.69       94.89      4.47 o 
  -2  23   1      265.85      278.62      6.97 o 
  -1  23   1       17.40       29.44      2.28 o 
   0  23   1        7.22        9.72      1.56 o 
   1  23   1      413.39      418.83      8.28 o 
   2  23   1      320.63      264.32      6.11 o 
   3  23   1      117.07      129.14      5.17 o 
   4  23   1      134.07      160.72      6.50 o 
  -4  24   1        1.24        0.95      2.06 o 
  -3  24   1        2.63        8.71      2.42 o 
  -2  24   1        3.79        3.70      1.61 o 
  -1  24   1        9.84       12.22      1.78 o 
   0  24   1      194.35      178.64      5.84 o 
   1  24   1       33.85       39.27      2.64 o 
   2  24   1        0.11       -1.75      1.16 o 
   3  24   1      167.31      172.42      5.94 o 
   4  24   1       85.69       78.65      4.90 o 
  -4  25   1       33.21       35.69      4.67 o 
  -3  25   1        0.82        1.22      2.01 o 
  -2  25   1      300.72      275.19      7.21 o 
  -1  25   1       50.31       39.22      2.71 o 
   0  25   1        0.43        3.91      1.36 o 
   1  25   1      214.41      227.48      6.07 o 
   2  25   1      179.22      189.07      5.99 o 
   3  25   1      190.03      196.83      6.47 o 
  -3  26   1       21.43       23.81      3.47 o 
  -2  26   1       10.10       14.55      2.37 o 
  -1  26   1      105.95      110.07      4.18 o 
   0  26   1        3.13        4.84      1.57 o 
   1  26   1      263.12      301.56      6.81 o 
   2  26   1        6.90        5.48      1.90 o 
   3  26   1       30.76       40.17      3.43 o 
  -3  27   1      215.56      264.76     11.94 o 
  -2  27   1      409.20      428.79     11.23 o 
  -1  27   1      203.51      206.10      8.74 o 
   0  27   1       92.97      101.83      4.29 o 
   1  27   1      656.15      625.64     10.47 o 
   2  27   1      400.92      451.53      9.86 o 
   3  27   1      122.66      129.53      6.21 o 
  -2  28   1       36.88       26.44      3.49 o 
  -1  28   1       28.49       37.72      3.29 o 
   0  28   1       46.48       33.98      2.84 o 
   1  28   1        0.09       11.19      1.97 o 
   2  28   1       48.72       48.70      6.19 o 
  -1  29   1      180.31      188.53     10.91 o 
   0  29   1       71.55       66.07      3.88 o 
   1  29   1      268.52      272.92      6.89 o 
  -7   0   2      613.93      718.34     30.64 o 
  -6   0   2      219.43      233.08     13.45 o 
  -5   0   2      281.96      264.43      7.45 o 
  -4   0   2     1611.19     1586.46     22.93 o 
  -3   0   2        3.05        0.11      1.18 o 
  -2   0   2      125.25      119.30      3.20 o 
  -1   0   2    40027.34    32393.60   1135.92 o 
   0   0   2       60.49       88.41      2.30 o 
   1   0   2     2336.63     2313.74     29.80 o 
   2   0   2      955.62      801.84     11.72 o 
   3   0   2      999.05     1193.45     17.38 o 
   4   0   2        7.81        3.06      1.10 o 
   5   0   2     1032.53     1077.01     24.79 o 
   6   0   2       76.67       53.00      5.41 o 
   7   0   2        0.03        0.68      3.40 o 
  -7   1   2        8.29        8.51      3.73 o 
  -6   1   2      269.62      286.03      7.88 o 
  -5   1   2      190.29      189.77      4.38 o 
  -4   1   2      524.32      607.83      8.02 o 
  -3   1   2     3293.68     3112.70     27.59 o 
  -2   1   2     9005.13     8894.52    112.69 o 
  -1   1   2    30151.11    25412.34    210.67 o 
   0   1   2      466.27      649.71      7.20 o 
   1   1   2     3712.76     3715.17     34.16 o 
   2   1   2     5055.64     5326.10     44.67 o 
   3   1   2      533.56      673.42      8.46 o 
   4   1   2       39.87       53.38      3.77 o 
   5   1   2     1273.85     1234.05     22.07 o 
   6   1   2      140.13      137.09      5.90 o 
   7   1   2      108.38      143.78      8.68 o 
  -7   2   2       36.35       31.17      6.13 o 
  -6   2   2      143.77      184.55      6.35 o 
  -5   2   2     1022.88      939.62     13.05 o 
  -4   2   2      731.98      821.05      9.82 o 
  -3   2   2       73.12       82.10      2.64 o 
  -2   2   2      613.23      773.08      7.97 o 
  -1   2   2      122.87       97.42      2.83 o 
   0   2   2      623.89      388.63      4.12 o 
   1   2   2      210.48      111.16      1.55 o 
   2   2   2     1009.32     1257.41     12.10 o 
   3   2   2        2.06        0.38      0.66 o 
   4   2   2       80.23       23.58      1.48 o 
   5   2   2      235.00      275.85      9.04 o 
   6   2   2        0.46        0.29      1.66 o 
   7   2   2        4.24       -0.61      2.76 o 
  -7   3   2       92.52      112.07      8.12 o 
  -6   3   2      296.12      286.84      9.04 o 
  -5   3   2      237.14      212.29      5.39 o 
  -4   3   2     1695.92     1779.43     17.77 o 
  -3   3   2      647.97      479.40      6.13 o 
  -2   3   2      837.03     1280.43     12.14 o 
  -1   3   2    26019.04    23287.60    214.29 o 
   0   3   2     5779.03     6044.10     49.45 o 
   1   3   2     8171.92     7128.36     99.63 o 
   2   3   2       89.30       80.61      1.98 o 
   3   3   2     4039.01     4624.64     39.99 o 
   4   3   2     1034.09     1067.55     14.21 o 
   5   3   2      568.45      720.16     11.14 o 
   6   3   2      197.11      173.23     11.06 o 
   7   3   2       15.30       19.78      4.74 o 
  -7   4   2       32.81       35.92      5.90 o 
  -6   4   2      596.31      653.77     10.97 o 
  -5   4   2      434.40      394.54      8.53 o 
  -4   4   2       19.34       18.90      2.16 o 
  -3   4   2     1650.91     1553.95     15.28 o 
  -2   4   2        0.06        7.59      1.06 o 
  -1   4   2     8752.75     8326.37    101.33 o 
   1   4   2      923.26      826.51      8.23 o 
   2   4   2     1986.95     2404.51     23.60 o 
   3   4   2        0.02        4.04      0.81 o 
   4   4   2      276.66      223.10      4.30 o 
   5   4   2      498.80      527.83     11.36 o 
   6   4   2        0.59        1.94      1.73 o 
   7   4   2       29.59       34.48      6.44 o 
  -7   5   2      299.83      320.24     10.28 o 
  -6   5   2       10.11       11.73      2.08 o 
  -5   5   2       27.49       37.89      2.50 o 
  -4   5   2       32.46       38.50      1.72 o 
  -3   5   2     2116.36     2160.33     19.88 o 
  -2   5   2     1419.43     1401.77     16.63 o 
  -1   5   2     1431.67     1241.72     11.49 o 
   0   5   2     2791.85     2994.32     25.47 o 
   1   5   2     1799.94     1850.48     16.66 o 
   2   5   2        1.65        0.00      0.39 o 
   3   5   2      284.04      266.46      4.64 o 
   4   5   2      282.70      234.31      4.60 o 
   5   5   2      616.55      692.65     10.99 o 
   6   5   2       60.40       48.69      4.51 o 
   7   5   2        0.15       -1.70      2.17 o 
  -7   6   2       19.11       30.52      8.00 o 
  -6   6   2       30.39       48.24      3.09 o 
  -5   6   2       23.44       21.19      2.14 o 
  -4   6   2       26.97       16.60      1.74 o 
  -3   6   2      486.10      448.97      7.04 o 
  -2   6   2        5.81       12.97      1.06 o 
  -1   6   2     3665.08     3589.22     30.41 o 
   0   6   2     2128.67     2449.74     21.30 o 
   1   6   2      912.45      880.70      9.00 o 
   2   6   2        7.75        1.45      0.52 o 
   3   6   2      301.36      355.29      5.39 o 
   4   6   2       29.52       13.79      2.31 o 
   5   6   2        4.79        2.65      1.30 o 
   6   6   2       16.99       15.83      3.41 o 
   7   6   2        0.54        2.00      2.39 o 
  -6   7   2       72.28       74.53      4.16 o 
  -5   7   2       30.09       24.59      2.18 o 
  -4   7   2      178.49      169.63      4.36 o 
  -3   7   2     1311.24     1452.69     16.47 o 
  -2   7   2       84.30       40.61      2.17 o 
  -1   7   2     1930.24     2166.96     21.25 o 
   0   7   2      133.94      138.78      2.50 o 
   1   7   2     1863.62     1816.50     16.78 o 
   2   7   2      225.22      338.67      4.91 o 
   3   7   2      907.28     1019.27     11.39 o 
   4   7   2       31.95       31.43      2.26 o 
   5   7   2        0.67        1.14      1.22 o 
   6   7   2      219.75      192.75      8.21 o 
  -6   8   2        0.79        0.16      1.38 o 
  -5   8   2        5.26        4.10      1.39 o 
  -4   8   2      219.27      199.23      5.34 o 
  -3   8   2      743.33      800.21     10.63 o 
  -2   8   2        4.69        6.16      0.87 o 
  -1   8   2      544.05      418.41      5.99 o 
   0   8   2       24.89       13.51      0.90 o 
   1   8   2     1555.46     1552.16     14.83 o 
   2   8   2     1375.86     1382.40     13.89 o 
   3   8   2      293.35      319.84      5.24 o 
   4   8   2      539.07      488.73      7.40 o 
   5   8   2       34.89       32.99      2.74 o 
   6   8   2      194.47      188.66     10.28 o 
  -6   9   2      209.61      208.07      5.96 o 
  -5   9   2       37.68       33.55      2.44 o 
  -4   9   2      298.61      293.20      6.68 o 
  -3   9   2       32.89       25.21      1.76 o 
  -2   9   2      125.79       73.09      2.42 o 
  -1   9   2      450.09      449.39      8.16 o 
   0   9   2     1343.87     1442.14     13.88 o 
   1   9   2     1920.61     2278.54     20.90 o 
   2   9   2      802.82      888.08     10.53 o 
   3   9   2      191.50      174.57      6.48 o 
   4   9   2       10.29       16.34      1.56 o 
   5   9   2     1013.68     1094.09     15.56 o 
   6   9   2       99.06       96.05      6.15 o 
  -6  10   2        0.13       -2.12      1.64 o 
  -5  10   2       25.10       21.56      2.15 o 
  -4  10   2      411.04      454.10      8.27 o 
  -3  10   2       14.34        8.69      1.27 o 
  -2  10   2       52.76       47.31      2.08 o 
  -1  10   2      114.27      196.79      3.28 o 
   0  10   2      239.23      238.81      3.90 o 
   1  10   2       98.24      112.83      2.69 o 
   2  10   2        0.90        2.12      0.75 o 
   3  10   2       20.96       10.08      1.22 o 
   4  10   2        2.71        3.40      1.08 o 
   5  10   2      129.71      149.55      5.84 o 
   6  10   2       17.04       14.63      3.13 o 
  -6  11   2       23.53       19.56      2.98 o 
  -5  11   2       18.23       14.85      2.20 o 
  -4  11   2       34.13       39.21      2.54 o 
  -3  11   2      740.74      750.13     10.56 o 
  -2  11   2     2399.33     2441.05     22.45 o 
  -1  11   2      281.32      262.30      4.06 o 
   0  11   2        2.14        3.07      1.20 o 
   1  11   2      244.38      370.34      5.49 o 
   2  11   2      552.29      586.81      8.51 o 
   3  11   2        2.89        2.69      0.88 o 
   4  11   2      610.89      630.55      9.04 o 
   5  11   2      416.28      427.11     10.08 o 
   6  11   2       84.65       85.34      8.34 o 
  -6  12   2        9.82       16.17      2.82 o 
  -5  12   2      230.80      256.21      6.52 o 
  -4  12   2        3.79        2.84      1.32 o 
  -3  12   2       56.30       95.55      3.36 o 
  -2  12   2      534.84      571.80      7.46 o 
  -1  12   2      319.57      352.87      5.11 o 
   0  12   2      167.54      114.97      2.77 o 
   1  12   2        2.62        0.16      0.68 o 
   2  12   2       14.21        8.57      1.19 o 
   3  12   2        4.31       16.67      1.52 o 
   4  12   2      545.79      495.82      7.91 o 
   5  12   2        1.85        4.31      1.96 o 
   6  12   2       16.58       24.94      3.84 o 
  -6  13   2       14.49       25.17      3.22 o 
  -5  13   2        1.45        1.72      1.51 o 
  -4  13   2       98.95      116.40      4.13 o 
  -3  13   2       75.26       54.56      4.28 o 
  -2  13   2      681.65      895.40     10.18 o 
  -1  13   2     1062.22      899.45     11.64 o 
   0  13   2     1095.70     1295.22     14.29 o 
   1  13   2     1653.77     1878.42     20.12 o 
   2  13   2     1013.97     1142.36     12.85 o 
   3  13   2      404.62      412.28      6.73 o 
   4  13   2      353.33      399.20      7.08 o 
   5  13   2        3.64        3.91      2.28 o 
   6  13   2      135.46      117.98      6.97 o 
  -6  14   2        8.69        0.97      2.11 o 
  -5  14   2       42.22       35.81      3.47 o 
  -4  14   2      107.50      113.25      4.21 o 
  -3  14   2      456.49      423.18      7.65 o 
  -2  14   2      276.78      293.39      4.85 o 
  -1  14   2      294.30      357.21      6.22 o 
   0  14   2     2757.28     2865.17     26.31 o 
   1  14   2     1312.58     1410.13     14.84 o 
   2  14   2     1647.44     1426.52     16.64 o 
   3  14   2      169.39      217.40      4.76 o 
   4  14   2       33.18       45.37      3.46 o 
   5  14   2        0.08       -1.10      1.43 o 
   6  14   2        0.05       -0.68      2.16 o 
  -6  15   2        0.26       -1.05      1.73 o 
  -5  15   2      390.61      370.03      9.93 o 
  -4  15   2       17.38       18.98      2.16 o 
  -3  15   2      564.94      558.53     10.14 o 
  -2  15   2       76.11       82.36      2.60 o 
  -1  15   2     1139.35     1067.50     11.87 o 
   0  15   2      367.43      412.88      6.82 o 
   1  15   2      751.58      764.59      9.63 o 
   2  15   2      553.80      571.59      8.17 o 
   3  15   2      341.54      334.74      6.16 o 
   4  15   2      753.31      748.37     12.40 o 
   5  15   2       16.59       15.57      2.65 o 
   6  15   2       84.28       82.75      6.19 o 
  -6  16   2      231.08      206.96     14.12 o 
  -5  16   2      520.02      507.76     12.02 o 
  -4  16   2      335.38      310.92      7.11 o 
  -3  16   2       15.04       14.65      1.91 o 
  -2  16   2      220.48      216.69      4.67 o 
  -1  16   2      344.50      283.76      5.02 o 
   0  16   2        3.90       11.59      1.60 o 
   1  16   2      111.72      138.98      5.79 o 
   2  16   2      220.08      195.89      5.71 o 
   3  16   2      148.14      143.93      4.05 o 
   4  16   2      288.59      303.73      7.09 o 
   5  16   2        7.03        5.22      2.07 o 
   6  16   2       43.52       37.01      4.73 o 
  -5  17   2      228.21      250.97      9.80 o 
  -4  17   2       97.29       89.51      6.58 o 
  -3  17   2       61.54       65.26      3.20 o 
  -2  17   2        2.23        4.89      1.14 o 
  -1  17   2       10.63       24.46      2.56 o 
   0  17   2        1.12        0.39      0.85 o 
   1  17   2     1667.54     1678.42     17.70 o 
   2  17   2     1221.27     1137.79     13.54 o 
   3  17   2      856.09      809.97     11.03 o 
   4  17   2     1988.29     1915.94     23.35 o 
   5  17   2      365.21      386.35     10.26 o 
  -5  18   2      167.75      147.30      6.76 o 
  -4  18   2       24.34       22.55      2.97 o 
  -3  18   2      398.62      406.75      8.35 o 
  -2  18   2      289.76      273.99      5.35 o 
  -1  18   2       24.04       13.94      1.44 o 
   0  18   2      606.02      552.51      8.09 o 
   1  18   2       72.76       92.39      4.09 o 
   2  18   2      121.83       85.95      3.24 o 
   3  18   2      173.72      201.54      4.99 o 
   4  18   2        6.55        5.74      2.10 o 
   5  18   2      216.65      225.29     11.50 o 
  -5  19   2        1.34       -0.18      2.02 o 
  -4  19   2       95.85      106.85      5.51 o 
  -3  19   2       19.13        7.73      2.02 o 
  -2  19   2     2004.83     2092.53     24.07 o 
  -1  19   2      401.26      337.29      6.09 o 
   0  19   2     1563.77     1607.20     17.36 o 
   1  19   2      329.77      290.54      5.77 o 
   2  19   2       49.42       53.59      2.75 o 
   3  19   2      387.50      423.63      7.66 o 
   4  19   2        0.10        1.14      1.74 o 
   5  19   2      104.55      113.99      5.99 o 
  -5  20   2       28.64       34.29      3.97 o 
  -4  20   2       25.46       23.10      3.18 o 
  -3  20   2       85.74       86.43      4.79 o 
  -2  20   2      304.93      317.17      7.03 o 
  -1  20   2      957.29      952.12     11.94 o 
   0  20   2      108.13      118.10      3.63 o 
   1  20   2      301.95      331.00      6.35 o 
   2  20   2      307.77      298.55      8.63 o 
   3  20   2      221.45      248.73      5.86 o 
   4  20   2        0.05       -0.09      1.77 o 
   5  20   2       12.59       17.14      3.12 o 
  -5  21   2       81.64       87.40      5.65 o 
  -4  21   2       31.40       42.57      6.79 o 
  -3  21   2      204.09      191.21      8.04 o 
  -2  21   2       54.53       54.73      3.15 o 
  -1  21   2      482.89      505.65      8.31 o 
   0  21   2      241.45      254.82      5.47 o 
   1  21   2      121.93      132.68      4.45 o 
   2  21   2       57.02       51.69      2.90 o 
   3  21   2        0.26       -0.18      1.51 o 
   4  21   2       32.37       30.51      3.49 o 
   5  21   2      404.76      437.28     11.52 o 
  -4  22   2      277.56      251.36      8.56 o 
  -3  22   2        1.56        3.15      1.94 o 
  -2  22   2       87.40       92.50      4.03 o 
  -1  22   2      397.19      434.37      7.64 o 
   0  22   2        0.32        0.99      1.09 o 
   1  22   2      177.27      155.39      4.46 o 
   2  22   2       30.98       25.93      2.30 o 
   3  22   2        3.98       -1.15      1.92 o 
   4  22   2       32.26       41.47      5.88 o 
  -4  23   2      198.17      198.19      7.85 o 
  -3  23   2       62.94       66.13      4.72 o 
  -2  23   2       16.02       22.82      3.01 o 
  -1  23   2       11.92       23.16      2.49 o 
   0  23   2      166.82      173.08      5.99 o 
   1  23   2      244.80      297.38      6.40 o 
   2  23   2      628.11      610.32      9.94 o 
   3  23   2      488.78      488.19      9.99 o 
   4  23   2      142.08      127.29      6.31 o 
  -4  24   2       72.57       85.84      8.86 o 
  -3  24   2      201.29      219.25      7.91 o 
  -2  24   2      170.80      180.72      6.85 o 
  -1  24   2        0.77        0.29      1.17 o 
   0  24   2      152.37      169.54      5.81 o 
   1  24   2       19.62       24.90      2.56 o 
   2  24   2       47.73       48.73      3.04 o 
   3  24   2       90.89       82.57      4.99 o 
   4  24   2       44.96       37.31      4.82 o 
  -3  25   2       86.22       97.77      5.75 o 
  -2  25   2      257.36      287.85      8.87 o 
  -1  25   2      161.46      154.96      5.36 o 
   0  25   2      794.99      810.66     11.92 o 
   1  25   2      132.51      124.12      4.37 o 
   2  25   2       78.36      106.61      4.26 o 
   3  25   2      128.82      158.58      5.93 o 
  -3  26   2       84.46       73.79      5.31 o 
  -2  26   2       95.34      100.85      5.64 o 
  -1  26   2        8.06       10.10      2.41 o 
   0  26   2      126.25      132.96      4.61 o 
   1  26   2      195.86      215.88      5.78 o 
   2  26   2        5.77        3.54      1.82 o 
   3  26   2        0.06        0.81      1.74 o 
  -2  27   2        5.69        1.74      2.21 o 
  -1  27   2        0.32       -1.50      1.67 o 
   0  27   2      119.01      115.48      4.44 o 
   1  27   2       96.34      120.18      4.57 o 
   2  27   2        0.74       -1.21      1.69 o 
  -2  28   2        5.41        4.20      2.95 o 
  -1  28   2        0.15        1.89      2.06 o 
   0  28   2       50.81       50.71      3.32 o 
   1  28   2       82.22       86.78      4.07 o 
   2  28   2        0.95        1.02      1.84 o 
  -1  29   2       60.36       65.93      5.11 o 
   0  29   2       14.86       20.15      2.73 o 
   1  29   2        1.76        1.27      1.62 o 
  -7   1   3       42.45       65.17      4.72 o 
  -6   1   3       20.96       14.57      2.97 o 
  -5   1   3      149.40      183.79      6.05 o 
  -4   1   3        4.35        0.69      0.79 o 
  -3   1   3       12.70       11.85      1.24 o 
  -2   1   3     3383.11     3499.77     29.98 o 
  -1   1   3     1191.43     1293.41     11.83 o 
   0   1   3     4633.84     4571.62     37.84 o 
   1   1   3       61.53       32.12      1.01 o 
   2   1   3      156.48       82.24      2.08 o 
   3   1   3      479.29      439.47      6.61 o 
   4   1   3      107.52       91.95      2.43 o 
   5   1   3      124.19      102.54      8.76 o 
   6   1   3        2.06        2.32      1.74 o 
   7   1   3       29.45       26.74      3.91 o 
  -7   2   3        0.15        1.56      2.35 o 
  -6   2   3       59.99       39.56      5.33 o 
  -5   2   3        1.18        0.88      1.10 o 
  -4   2   3       14.45       20.27      1.49 o 
  -3   2   3      603.87      687.34      9.31 o 
  -2   2   3     1357.52     1500.95     14.07 o 
  -1   2   3    11661.02    10182.73    154.02 o 
   0   2   3     1752.16     2036.15     19.28 o 
   1   2   3       68.79       82.06      1.87 o 
   2   2   3       10.20        6.90      1.47 o 
   3   2   3      309.62      232.49      4.57 o 
   4   2   3      195.24      227.49      5.06 o 
   5   2   3      593.24      599.09     12.08 o 
   6   2   3      136.52      124.56      6.63 o 
   7   2   3        4.96        1.70      2.14 o 
  -7   3   3        0.13        0.55      2.45 o 
  -6   3   3       77.86       81.02      5.11 o 
  -5   3   3       20.28       19.42      2.86 o 
  -4   3   3      190.97      196.74      3.92 o 
  -3   3   3       36.16       64.70      2.49 o 
  -2   3   3      289.72      222.51      3.39 o 
  -1   3   3      189.60      173.72      2.14 o 
   0   3   3        0.79       22.81      1.70 o 
   1   3   3      109.45      150.45      3.74 o 
   2   3   3      303.55      260.49      4.52 o 
   3   3   3      252.15      239.71      4.82 o 
   4   3   3        0.03        0.05      0.83 o 
   5   3   3       57.13       55.17      3.83 o 
   6   3   3      105.68      112.08      5.58 o 
   7   3   3        3.40        1.51      2.36 o 
  -6   4   3       84.79      114.59      4.98 o 
  -5   4   3      292.67      296.44      6.55 o 
  -4   4   3      454.98      416.03      6.09 o 
  -3   4   3      168.28      178.82      3.82 o 
  -2   4   3      824.13      794.71      9.13 o 
  -1   4   3     8165.56     7589.79     68.53 o 
   0   4   3     3211.74     3122.27     26.71 o 
   1   4   3      996.75      968.99      9.68 o 
   2   4   3     5347.09     5930.35     54.85 o 
   3   4   3        6.05        3.09      1.07 o 
   4   4   3      515.83      534.29     10.42 o 
   5   4   3      676.12      608.81     12.18 o 
   6   4   3      422.61      479.84     13.27 o 
  -6   5   3       34.84       26.86      2.94 o 
  -5   5   3       65.57       74.17      3.25 o 
  -4   5   3       33.05       29.39      2.60 o 
  -3   5   3       30.44       31.51      2.07 o 
  -2   5   3        2.73        5.77      0.62 o 
  -1   5   3      293.13      357.86      5.20 o 
   0   5   3        8.00        2.10      0.46 o 
   1   5   3      391.86      275.27      4.20 o 
   2   5   3       12.74        0.41      0.44 o 
   3   5   3        6.07       14.67      0.98 o 
   4   5   3      666.67      646.48     10.11 o 
   5   5   3      181.57      148.04      5.73 o 
   6   5   3       40.12       45.61      4.57 o 
  -6   6   3      262.63      268.65     12.16 o 
  -5   6   3      289.19      298.80      6.47 o 
  -4   6   3      531.60      491.19     10.66 o 
  -3   6   3      387.29      414.62      6.54 o 
  -2   6   3     2268.00     2040.05     20.79 o 
  -1   6   3       34.88       25.68      1.32 o 
   0   6   3     1187.03     1216.61     11.75 o 
   1   6   3     1452.99     1339.32     13.04 o 
   2   6   3        2.82        3.67      0.63 o 
   3   6   3      371.85      370.24      8.20 o 
   4   6   3      854.35      975.74     14.84 o 
   5   6   3      236.18      272.37      9.93 o 
   6   6   3       25.67       20.79      3.50 o 
  -6   7   3       22.70       18.80      2.73 o 
  -5   7   3       60.19       80.34      4.43 o 
  -4   7   3       97.27       89.76      3.77 o 
  -3   7   3       45.89       70.89      2.60 o 
  -2   7   3      222.68      273.92      4.59 o 
   0   7   3        1.19       28.05      1.30 o 
   1   7   3       67.77       71.29      2.08 o 
   2   7   3       55.55       35.24      1.54 o 
   3   7   3      190.62      173.35      5.37 o 
   4   7   3       98.43       70.61      3.92 o 
   5   7   3        3.92        5.12      2.16 o 
   6   7   3       28.32       20.19      5.35 o 
  -6   8   3       97.51       64.68      4.21 o 
  -5   8   3       89.02      117.37      4.12 o 
  -4   8   3      301.24      286.02      5.86 o 
  -3   8   3     2199.32     2307.31     24.31 o 
  -2   8   3        0.76        0.11      0.61 o 
  -1   8   3     3679.99     3330.19     28.97 o 
   0   8   3        1.23        0.42      0.47 o 
   1   8   3      377.36      344.13      4.96 o 
   2   8   3      327.46      377.09      5.45 o 
   3   8   3      343.53      248.26      4.50 o 
   4   8   3      232.84      208.21      5.37 o 
   5   8   3      597.76      594.55     12.28 o 
   6   8   3      114.68      139.47      9.57 o 
  -6   9   3       54.92       55.98      4.13 o 
  -5   9   3       16.73       23.09      2.21 o 
  -4   9   3       43.74       51.05      3.47 o 
  -3   9   3        0.40        7.27      1.17 o 
  -2   9   3     1298.43     1152.48     13.31 o 
  -1   9   3        0.52        5.48      0.79 o 
   0   9   3      795.73      853.77     10.39 o 
   1   9   3      171.62      254.48      4.25 o 
   2   9   3      154.57      101.55      2.70 o 
   3   9   3        3.47        3.16      0.81 o 
   4   9   3      132.69      118.96      4.37 o 
   5   9   3      336.24      316.55      8.63 o 
   6   9   3        0.82        0.71      2.09 o 
  -6  10   3       93.37      118.31      5.55 o 
  -5  10   3      126.42      138.64      5.40 o 
  -4  10   3      286.80      252.87      6.05 o 
  -3  10   3       20.70       12.66      1.49 o 
  -2  10   3      495.54      502.68      7.35 o 
  -1  10   3     1271.46     1445.96     14.18 o 
   0  10   3       30.34       61.39      2.22 o 
   1  10   3      208.90      104.93      2.99 o 
   2  10   3     1340.49     1427.03     14.85 o 
   3  10   3       79.33       63.98      2.43 o 
   4  10   3      798.93      846.02     12.60 o 
   5  10   3      839.03      771.96     12.89 o 
   6  10   3      551.64      617.75     17.78 o 
  -6  11   3       16.91       27.00      3.77 o 
  -5  11   3       17.87       21.98      2.72 o 
  -4  11   3        1.19        0.04      1.10 o 
  -3  11   3       23.83       18.13      2.39 o 
  -2  11   3      266.80      256.20      5.28 o 
  -1  11   3      253.48      277.83      4.88 o 
   0  11   3      163.31       72.42      2.23 o 
   1  11   3       15.17       11.19      1.14 o 
   2  11   3        0.00        1.84      0.78 o 
   3  11   3        3.11       14.43      1.37 o 
   4  11   3        5.54       10.32      1.90 o 
   5  11   3       28.04       26.89      2.66 o 
   6  11   3       25.74       26.06      4.12 o 
  -6  12   3       29.99       36.88      3.63 o 
  -5  12   3      558.35      548.58     17.49 o 
  -4  12   3      463.02      422.45      7.89 o 
  -3  12   3      770.95      804.30     11.24 o 
  -2  12   3     1827.69     1785.00     19.17 o 
  -1  12   3      671.21      676.01      8.08 o 
   0  12   3     4120.97     4381.79     38.29 o 
   1  12   3     1915.06     1884.52     18.60 o 
   2  12   3      146.17      156.60      3.86 o 
   3  12   3      622.31      576.70      8.27 o 
   4  12   3      404.41      431.64      8.47 o 
   5  12   3       37.72       22.82      2.90 o 
   6  12   3      110.49      106.24      7.00 o 
  -6  13   3       88.19       93.23      5.29 o 
  -5  13   3       13.62       11.92      3.61 o 
  -4  13   3        4.59        3.43      1.69 o 
  -3  13   3      160.50      148.21      4.18 o 
  -2  13   3      115.36      113.38      2.97 o 
  -1  13   3       89.73      109.07      3.86 o 
   0  13   3       15.73       31.80      2.18 o 
   1  13   3      468.02      520.67      7.34 o 
   2  13   3       20.57       14.29      1.44 o 
   3  13   3      171.23      159.21      4.04 o 
   4  13   3      220.46      195.16      8.04 o 
   5  13   3      184.97      162.01      6.36 o 
   6  13   3       28.47       25.79      4.20 o 
  -6  14   3      390.92      336.19      9.68 o 
  -5  14   3      115.38      135.32      6.11 o 
  -4  14   3      412.70      387.91      9.47 o 
  -3  14   3     1980.71     1953.31     22.31 o 
  -2  14   3       14.04       15.61      1.67 o 
  -1  14   3       57.21       25.60      1.56 o 
   0  14   3       83.89      116.83      3.37 o 
   1  14   3      984.45     1064.26     12.30 o 
   2  14   3      401.58      420.63      6.83 o 
   3  14   3     1568.85     1474.12     16.45 o 
   4  14   3       45.87       45.17      3.01 o 
   5  14   3      260.67      273.22      9.68 o 
   6  14   3       25.66       38.91      5.79 o 
  -6  15   3        8.53       21.58      3.37 o 
  -5  15   3       12.71       11.87      2.60 o 
  -4  15   3       30.05       34.78      3.95 o 
  -3  15   3       18.28       30.64      2.35 o 
  -2  15   3       20.85       17.18      1.40 o 
  -1  15   3       77.12       76.33      5.46 o 
   0  15   3      115.56      100.64      2.98 o 
   1  15   3      168.62      200.53      4.45 o 
   2  15   3      320.11      320.68      5.91 o 
   3  15   3       73.77       70.53      3.01 o 
   4  15   3       48.38       71.36      3.73 o 
   5  15   3       46.08       37.18      4.03 o 
   6  15   3        0.23        1.88      3.49 o 
  -5  16   3        1.44        1.24      1.93 o 
  -4  16   3      109.49      101.20      7.76 o 
  -3  16   3      246.62      240.32      7.17 o 
  -2  16   3      178.56      175.04      4.56 o 
  -1  16   3      149.18      157.22      4.11 o 
   0  16   3       12.13        9.59      1.41 o 
   1  16   3       72.94       55.53      2.82 o 
   2  16   3       24.83       24.63      1.95 o 
   3  16   3      331.43      355.57      6.95 o 
   4  16   3      196.20      212.11      6.11 o 
   5  16   3      126.97      130.46      6.82 o 
  -5  17   3        7.60       -0.39      1.89 o 
  -4  17   3        7.12       14.49      2.58 o 
  -3  17   3      428.86      419.58      9.91 o 
  -2  17   3       14.03       19.05      1.88 o 
  -1  17   3      151.17      167.95      3.90 o 
   0  17   3      132.30      138.08      3.73 o 
   1  17   3       71.36       74.67      2.91 o 
   2  17   3      116.13      100.91      3.72 o 
   3  17   3       43.41       44.34      2.79 o 
   4  17   3       25.29       29.41      3.63 o 
   5  17   3       11.01        7.15      2.80 o 
  -5  18   3        2.73        1.48      2.14 o 
  -4  18   3       57.00       56.10      4.29 o 
  -3  18   3       49.42       41.86      5.25 o 
  -2  18   3     1945.77     1915.62     22.32 o 
  -1  18   3       33.00       41.42      2.20 o 
   0  18   3       22.81       29.91      2.00 o 
   1  18   3       51.09       37.34      2.23 o 
   2  18   3       77.03       78.08      3.77 o 
   3  18   3      997.04      893.39     12.16 o 
   4  18   3        0.07       -0.86      1.64 o 
   5  18   3        0.87        0.45      1.93 o 
  -5  19   3       16.43       17.40      3.30 o 
  -4  19   3       25.28       25.62      3.29 o 
  -3  19   3       54.22       46.92      3.77 o 
  -2  19   3        2.34        2.37      1.74 o 
  -1  19   3      158.14      140.96      3.80 o 
   0  19   3       33.99       40.80      2.37 o 
   1  19   3      172.21      144.01      4.09 o 
   2  19   3       58.73       56.00      3.81 o 
   3  19   3      383.70      370.22      7.20 o 
   4  19   3        1.82       -0.09      2.01 o 
   5  19   3       10.18        7.61      2.75 o 
  -5  20   3        8.27        7.57      2.63 o 
  -4  20   3       12.21       11.46      2.65 o 
  -3  20   3       59.42       52.42      4.62 o 
  -2  20   3      694.40      622.55     12.54 o 
  -1  20   3      262.41      261.90      5.50 o 
   0  20   3     1149.69     1072.84     13.27 o 
   1  20   3        2.42        1.88      1.24 o 
   2  20   3       11.43       16.81      2.00 o 
   3  20   3        2.67        3.46      1.47 o 
   4  20   3       56.32       70.02      4.63 o 
   5  20   3       43.47       55.29      5.95 o 
  -4  21   3       26.56       36.01      4.42 o 
  -3  21   3        1.14        4.11      1.96 o 
  -2  21   3      460.09      446.07     10.57 o 
  -1  21   3      136.16      132.41      3.99 o 
   0  21   3      134.02      149.04      4.27 o 
   1  21   3        0.83       -1.46      0.97 o 
   2  21   3      341.42      348.93     10.56 o 
   3  21   3      190.17      189.31      5.29 o 
   4  21   3      136.86      131.56      6.15 o 
  -4  22   3        1.79       -0.27      1.84 o 
  -3  22   3       79.43       64.25      7.08 o 
  -2  22   3      859.15      821.75     15.47 o 
  -1  22   3      701.04      706.16     10.27 o 
   0  22   3       68.72       86.66      3.41 o 
   1  22   3      170.94      141.15      4.75 o 
   2  22   3       74.18       90.19      3.96 o 
   3  22   3       10.42       10.52      1.95 o 
   4  22   3      162.74      146.55      6.58 o 
  -4  23   3       15.43       13.45      3.00 o 
  -3  23   3      102.88      101.55      5.74 o 
  -2  23   3      117.70      114.61      5.73 o 
  -1  23   3        1.61        0.51      1.50 o 
   0  23   3       20.47       30.05      2.38 o 
   1  23   3       26.88       28.23      3.14 o 
   2  23   3       47.30       49.37      3.04 o 
   3  23   3       21.67       17.38      2.59 o 
   4  23   3       89.39       79.32      5.24 o 
  -4  24   3       21.39       17.91      3.37 o 
  -3  24   3        3.41        4.52      2.20 o 
  -2  24   3       74.40       71.80      4.76 o 
  -1  24   3        0.34       -0.14      1.47 o 
   0  24   3       15.92       19.73      2.11 o 
   1  24   3      219.27      196.19      5.39 o 
   2  24   3      564.61      564.79     11.49 o 
   3  24   3      373.83      342.14      8.48 o 
   4  24   3       42.67       43.35      5.41 o 
  -3  25   3       21.99       20.97      3.43 o 
  -2  25   3        5.04        9.89      2.56 o 
  -1  25   3       10.91        3.39      1.97 o 
   0  25   3      120.27      126.26      5.38 o 
   1  25   3       20.96       13.60      2.08 o 
   2  25   3       85.58       81.47      4.62 o 
   3  25   3       46.72       32.75      3.87 o 
  -3  26   3      122.21      110.78      6.32 o 
  -2  26   3      332.64      330.62      9.92 o 
  -1  26   3      329.85      338.10      9.72 o 
   0  26   3     1337.45     1346.60     22.73 o 
   1  26   3       51.37       71.14      3.68 o 
   2  26   3      358.09      385.93      8.20 o 
   3  26   3      336.94      304.58     16.08 o 
  -2  27   3       22.69       25.25      3.95 o 
  -1  27   3        3.05        4.35      2.14 o 
   1  27   3        9.56        5.59      1.84 o 
   2  27   3        7.15       10.54      2.07 o 
  -2  28   3      225.94      200.55     12.20 o 
  -1  28   3      240.67      232.09      8.32 o 
   0  28   3      677.37      692.49     14.64 o 
   1  28   3      282.61      286.61      7.82 o 
   2  28   3      144.40      147.03      5.89 o 
   0  29   3       62.41       87.92      5.43 o 
  -6   0   4      244.68      236.95     10.59 o 
  -5   0   4        1.14        9.49      2.76 o 
  -4   0   4     1320.40     1436.69     22.71 o 
  -3   0   4      485.64      423.95      8.43 o 
  -2   0   4     1101.40     1575.43     23.87 o 
  -1   0   4     1752.23     1606.84     20.84 o 
   0   0   4     1413.17     1519.27     37.74 o 
   1   0   4     1327.51     1407.47     22.41 o 
   2   0   4     6542.43     8510.21    122.60 o 
   3   0   4      210.10      167.83      6.93 o 
   4   0   4      255.53      204.12     19.92 o 
   5   0   4      466.71      560.29     16.33 o 
   6   0   4      307.83      315.91     19.41 o 
  -6   1   4       51.29       89.46      4.76 o 
  -5   1   4      278.09      282.74      7.44 o 
  -4   1   4       22.06       16.36      1.46 o 
  -3   1   4     1979.94     2056.21     19.46 o 
  -2   1   4     5709.19     5799.69     48.55 o 
  -1   1   4      256.59      340.78      5.96 o 
   0   1   4     1570.41     1232.69     11.71 o 
   1   1   4     5119.72     5885.87     68.07 o 
   2   1   4       53.09      117.03      3.57 o 
   3   1   4        4.69        2.30      1.02 o 
   4   1   4      527.97      437.94     13.96 o 
   5   1   4      471.01      468.74     10.38 o 
   6   1   4      198.72      200.77      7.10 o 
  -6   2   4       52.38       69.34      4.28 o 
  -5   2   4      106.16      104.26      5.78 o 
  -4   2   4        2.64        5.17      1.02 o 
  -3   2   4      158.22      179.49      3.53 o 
  -2   2   4        1.31        3.70      1.42 o 
  -1   2   4      280.65      215.56      3.20 o 
   0   2   4       15.13       30.01      1.60 o 
   1   2   4       41.89       40.87      1.34 o 
   2   2   4     1086.95     1261.89     14.02 o 
   3   2   4      900.44     1061.29     14.32 o 
   4   2   4      161.11      135.44      7.07 o 
   5   2   4       24.29       31.61      3.58 o 
   6   2   4      178.15      177.68      6.79 o 
  -6   3   4      320.36      243.64      7.53 o 
  -5   3   4       32.05       34.37      2.47 o 
  -4   3   4      230.75      214.00      4.92 o 
  -3   3   4      122.81      125.70      2.89 o 
  -2   3   4     2704.30     3164.80     27.71 o 
  -1   3   4     1281.74     1317.47     12.48 o 
   0   3   4      373.58      311.96      5.40 o 
   1   3   4      261.17      284.30      5.38 o 
   2   3   4     4682.29     4431.36     47.26 o 
   3   3   4      893.71      941.97     12.76 o 
   4   3   4     1473.86     1484.48     21.10 o 
   5   3   4      155.59      153.02      7.62 o 
   6   3   4      312.39      321.65     16.78 o 
  -6   4   4       10.99       14.09      3.05 o 
  -5   4   4      190.25      212.96      5.50 o 
  -4   4   4      110.26       89.39      3.27 o 
  -3   4   4        2.31        3.28      0.90 o 
  -2   4   4      370.12      332.72      4.59 o 
  -1   4   4      652.27      702.04      8.65 o 
   0   4   4       16.87       21.53      1.01 o 
   1   4   4        1.90        0.25      0.42 o 
   2   4   4     1980.33     2065.09     21.57 o 
   3   4   4       21.54       30.62      1.81 o 
   4   4   4      119.87      102.56      4.60 o 
   5   4   4      105.18       71.25      4.40 o 
   6   4   4        3.92        3.26      2.45 o 
  -6   5   4       21.71       46.04      4.51 o 
  -5   5   4        2.35        0.16      1.30 o 
  -4   5   4      344.67      351.59      6.70 o 
  -3   5   4        0.98        2.08      0.71 o 
  -2   5   4      458.29      578.04      7.09 o 
  -1   5   4      404.96      376.47      5.67 o 
   0   5   4     1593.50     1333.11     12.89 o 
   1   5   4        0.07        0.98      0.77 o 
   2   5   4      291.56      267.52      5.22 o 
   3   5   4      401.23      403.17      6.98 o 
   4   5   4       50.24       55.71      2.87 o 
   5   5   4      194.05      212.67      7.11 o 
   6   5   4        8.76        8.79      2.37 o 
  -6   6   4       39.41       42.27      4.37 o 
  -5   6   4       69.43       55.87      3.50 o 
  -4   6   4       88.56      113.23      3.56 o 
  -3   6   4      263.70      224.37      4.49 o 
  -2   6   4     1868.53     2250.42     22.16 o 
  -1   6   4      866.07      962.34     11.32 o 
   0   6   4       10.74        9.95      0.84 o 
   1   6   4       52.00       70.26      2.08 o 
   2   6   4       60.89      148.66      2.95 o 
   3   6   4      270.42      283.42      5.74 o 
   4   6   4     1945.77     2092.54     26.98 o 
   5   6   4       87.10      116.94     11.99 o 
   6   6   4       48.55       61.56      4.58 o 
  -6   7   4       24.18       44.73      4.51 o 
  -5   7   4        2.44        6.78      2.30 o 
  -4   7   4       35.57       45.85      3.51 o 
  -3   7   4       38.07       29.45      1.73 o 
  -2   7   4      181.14      159.67      4.49 o 
  -1   7   4       17.44       10.45      2.42 o 
   0   7   4        8.22       42.69      2.48 o 
   1   7   4        0.10        1.95      0.61 o 
   2   7   4      160.79      222.93      3.90 o 
   3   7   4        0.02        1.24      0.86 o 
   4   7   4       35.71       45.00      2.78 o 
   5   7   4      590.95      555.11     12.00 o 
   6   7   4        3.77        4.72      2.23 o 
  -6   8   4      236.37      254.17      7.87 o 
  -5   8   4       16.01       17.47      2.87 o 
  -4   8   4       58.19       47.43      2.45 o 
  -3   8   4      110.30      116.67      3.15 o 
  -2   8   4      445.93      415.36      6.34 o 
  -1   8   4      131.20      147.83      3.52 o 
   0   8   4      384.34      490.88      6.34 o 
   1   8   4     1019.35      965.91     10.64 o 
   2   8   4        3.17        3.01      0.77 o 
   3   8   4       16.02       19.82      2.08 o 
   4   8   4     1075.79     1041.36     14.51 o 
   5   8   4      203.53      191.38      6.85 o 
   6   8   4        1.48        2.92      2.52 o 
  -6   9   4       10.58       30.19      3.54 o 
  -5   9   4        4.87        4.14      1.73 o 
  -4   9   4       29.18       32.08      2.75 o 
  -3   9   4       37.94       31.14      1.87 o 
  -2   9   4     2122.24     2030.28     21.53 o 
  -1   9   4     1089.79     1106.27     13.19 o 
   0   9   4     5053.47     4860.12     41.71 o 
   1   9   4      152.59      140.44      3.81 o 
   2   9   4       65.94       68.66      2.26 o 
   3   9   4       79.57       43.58      3.20 o 
   4   9   4      146.75      148.64      4.74 o 
   5   9   4       10.29       10.91      2.41 o 
   6   9   4      137.08      142.81      7.76 o 
  -6  10   4        0.03       -0.70      1.62 o 
  -5  10   4        4.13        3.28      1.72 o 
  -4  10   4       73.11       46.72      3.23 o 
  -3  10   4       82.65       87.51      2.95 o 
  -2  10   4       41.32       70.85      2.51 o 
  -1  10   4       14.79        0.31      0.50 o 
   0  10   4     1345.55     1468.82     14.79 o 
   1  10   4      346.57      336.98      5.36 o 
   2  10   4       35.94       38.32      2.36 o 
   3  10   4     1600.53     1686.76     17.62 o 
   4  10   4      306.15      357.41      8.55 o 
   5  10   4       32.79       48.89      3.95 o 
   6  10   4        3.93        2.87      2.48 o 
  -6  11   4        0.62        2.53      2.11 o 
  -5  11   4        2.45        4.62      1.96 o 
  -4  11   4      157.88      152.96      6.34 o 
  -3  11   4        6.18        9.62      1.89 o 
  -2  11   4      262.23      254.55      3.90 o 
  -1  11   4       54.59       37.24      1.56 o 
   0  11   4      868.74      993.18     11.05 o 
   1  11   4      410.12      369.60      5.80 o 
   2  11   4       84.33       56.05      2.64 o 
   3  11   4      972.26      990.59     11.92 o 
   4  11   4        9.97        4.00      1.55 o 
   5  11   4       14.08       18.45      4.11 o 
   6  11   4        5.27       10.51      3.27 o 
  -6  12   4       22.07       24.10      3.33 o 
  -5  12   4       26.26       26.84      3.09 o 
  -4  12   4        1.08        1.00      1.52 o 
  -3  12   4       40.72       49.33      3.33 o 
  -2  12   4       60.29       68.27      2.36 o 
  -1  12   4        0.70        2.42      0.80 o 
   0  12   4       70.53       77.81      2.92 o 
   1  12   4      354.65      316.17      6.59 o 
   2  12   4      194.69      201.18      5.50 o 
   3  12   4      337.09      313.13      5.77 o 
   4  12   4     1869.91     1949.33     23.61 o 
   5  12   4      144.04      158.09      7.22 o 
   6  12   4        7.84        6.42      2.91 o 
  -6  13   4       31.92       43.73      4.10 o 
  -5  13   4      318.52      350.57      9.30 o 
  -4  13   4      400.34      412.89      9.92 o 
  -3  13   4        2.08        4.59      2.01 o 
  -2  13   4     2193.82     2112.47     25.02 o 
  -1  13   4     2663.95     2751.41     25.60 o 
   0  13   4       42.48       24.68      1.62 o 
   1  13   4      323.53      408.76      6.49 o 
   2  13   4       31.12       22.37      1.74 o 
   3  13   4      167.46      182.93      4.40 o 
   4  13   4       29.00       30.03      2.71 o 
   5  13   4       85.41       95.64      5.32 o 
   6  13   4       50.33       60.28      5.81 o 
  -6  14   4        3.16       -0.49      2.03 o 
  -5  14   4        0.08        2.55      1.78 o 
  -4  14   4      218.94      210.32      7.01 o 
  -3  14   4      356.66      347.97     19.57 o 
  -2  14   4       89.51      103.06      4.45 o 
  -1  14   4       10.12       10.83      1.40 o 
   0  14   4      100.02       96.80      2.96 o 
   1  14   4      730.85      838.52     10.57 o 
   2  14   4      156.58      155.24      3.97 o 
   3  14   4      437.66      401.06      7.00 o 
   4  14   4       81.06       58.40      3.44 o 
   5  14   4      164.64      151.73      7.71 o 
  -5  15   4      249.63      238.61     10.20 o 
  -4  15   4      408.23      388.68     12.94 o 
  -3  15   4      205.97      204.67      6.58 o 
  -2  15   4     1310.02     1180.72     17.86 o 
  -1  15   4      555.59      606.71      8.15 o 
   0  15   4      961.34      913.23     11.15 o 
   1  15   4     1643.27     1658.70     18.29 o 
   2  15   4      274.87      262.31      5.41 o 
   3  15   4      394.88      438.66      8.20 o 
   4  15   4        4.82        9.86      1.98 o 
   5  15   4       44.19       35.26      5.49 o 
  -5  16   4       22.58       35.58      4.34 o 
  -4  16   4       23.17       33.15      3.51 o 
  -3  16   4       72.24       79.19      4.46 o 
  -2  16   4       83.48       99.06      4.63 o 
  -1  16   4      195.15      164.38      4.18 o 
   0  16   4      955.58      963.81     12.93 o 
   1  16   4      127.17      144.89      4.23 o 
   2  16   4      241.86      234.91      5.24 o 
   3  16   4     2447.21     2500.90     28.61 o 
   4  16   4      229.85      210.35      6.25 o 
   5  16   4       29.98       39.76      5.52 o 
  -5  17   4      144.50      140.18      7.37 o 
  -4  17   4      181.01      189.93      7.05 o 
  -3  17   4      456.64      429.38     10.28 o 
  -2  17   4        2.17        2.56      2.36 o 
  -1  17   4       47.56       48.89      2.77 o 
   0  17   4      746.90      666.16      9.25 o 
   1  17   4      475.47      534.51     10.76 o 
   2  17   4      711.70      596.44      9.15 o 
   3  17   4     2050.62     2067.52     24.81 o 
   4  17   4      269.37      228.28      6.63 o 
   5  17   4      246.94      254.24     10.16 o 
  -5  18   4       89.41       89.44      8.18 o 
  -4  18   4        4.49        9.70      2.54 o 
  -3  18   4       97.20      101.30      5.21 o 
  -2  18   4       42.64       39.89      3.35 o 
  -1  18   4       21.83       22.87      2.29 o 
   0  18   4      668.62      634.69      9.16 o 
   1  18   4      400.54      399.29      7.72 o 
   2  18   4      488.82      478.57      8.19 o 
   3  18   4      211.86      224.57      6.36 o 
   4  18   4        7.13       10.80      2.36 o 
   5  18   4       34.08       56.15      6.59 o 
  -5  19   4       10.51       23.46      3.54 o 
  -4  19   4      238.41      263.16      9.63 o 
  -3  19   4      735.79      714.53     14.28 o 
  -2  19   4      363.97      329.09      8.72 o 
  -1  19   4     2282.55     2214.99     25.34 o 
   0  19   4     1093.80     1049.43     13.04 o 
   1  19   4       31.48       39.24      2.78 o 
   2  19   4      349.30      344.07      7.41 o 
   3  19   4        0.18       -0.66      1.52 o 
   4  19   4      445.31      436.84     16.22 o 
   5  19   4       34.62       35.99      4.70 o 
  -4  20   4       31.04       31.48      3.78 o 
  -3  20   4       56.61       58.10      4.33 o 
  -2  20   4       40.60       45.41      3.77 o 
  -1  20   4     1071.94     1098.61     15.29 o 
   0  20   4        2.33       -0.07      1.12 o 
   1  20   4        1.13        0.47      1.09 o 
   2  20   4        6.26        4.41      1.44 o 
   3  20   4        2.27       -1.12      1.37 o 
   4  20   4      116.01      112.39      5.78 o 
  -4  21   4       28.86       33.44      3.91 o 
  -3  21   4      105.74      115.68      8.50 o 
  -2  21   4     1033.82     1024.20     17.80 o 
  -1  21   4       35.54       35.03      3.27 o 
   0  21   4      144.02      144.99      4.30 o 
   1  21   4      449.23      437.06      7.89 o 
   2  21   4        0.07        0.41      1.22 o 
   3  21   4       55.35       57.56      3.74 o 
   4  21   4      184.46      181.03      7.11 o 
  -4  22   4       73.41       74.02      5.24 o 
  -3  22   4        6.23        5.38      2.19 o 
  -2  22   4       19.54       13.90      2.73 o 
  -1  22   4        1.18        2.04      1.65 o 
   0  22   4        2.06       -0.20      1.29 o 
   1  22   4      212.17      196.29      5.23 o 
   2  22   4       85.95       78.87      3.67 o 
   3  22   4      359.42      366.75      8.67 o 
   4  22   4       92.20       89.61      5.43 o 
  -4  23   4       47.35       44.17      4.55 o 
  -3  23   4       90.23      114.49      6.06 o 
  -2  23   4        1.43        1.53      1.76 o 
  -1  23   4        7.76        9.92      3.29 o 
   0  23   4       81.69       71.51      3.80 o 
   1  23   4      289.69      318.03     12.70 o 
   2  23   4      333.04      324.51      7.19 o 
   3  23   4      108.06      109.10      5.02 o 
   4  23   4       65.90       75.95      5.28 o 
  -3  24   4       13.86        8.21      2.67 o 
  -2  24   4       39.92       41.22      4.07 o 
  -1  24   4        3.67        5.80      2.11 o 
   0  24   4      122.00      109.52      5.70 o 
   1  24   4      151.76      184.65      5.33 o 
   2  24   4      131.09      158.52      5.18 o 
   3  24   4       21.62       23.81      3.41 o 
  -3  25   4      241.74      271.31     11.06 o 
  -2  25   4      249.41      244.71     11.86 o 
  -1  25   4      411.59      435.29     11.00 o 
   0  25   4      275.75      290.27      7.53 o 
   1  25   4       67.93       76.86      4.16 o 
   2  25   4      231.37      227.27      6.22 o 
   3  25   4       67.09       53.17      6.63 o 
  -2  26   4       55.46       51.31      4.58 o 
  -1  26   4       70.67       84.71      5.63 o 
   0  26   4        5.06        6.62      1.93 o 
   1  26   4       37.47       43.25      3.47 o 
   2  26   4       28.04       27.11      3.60 o 
  -2  27   4       81.87       80.36      5.51 o 
  -1  27   4       73.95       59.86      4.76 o 
   0  27   4       46.53       53.24      4.40 o 
   1  27   4       27.69       24.32      2.95 o 
   2  27   4       48.99       73.44      4.42 o 
  -1  28   4        9.75        8.53      3.34 o 
   0  28   4        5.54        6.04      2.43 o 
   1  28   4        6.00        8.51      2.32 o 
  -6   1   5        0.32        0.13      2.20 o 
  -5   1   5       87.32       93.62      4.46 o 
  -4   1   5      179.56      181.06      4.93 o 
  -3   1   5       71.96       79.75      2.49 o 
  -2   1   5     6274.31     6040.81     50.86 o 
  -1   1   5        4.80        0.68      0.63 o 
   0   1   5        7.09       17.50      1.34 o 
   1   1   5        3.09       12.97      1.02 o 
   2   1   5        0.27        0.58      0.61 o 
   3   1   5      122.78       88.35      5.65 o 
   4   1   5       26.27       34.20      2.88 o 
   5   1   5      158.23      129.75      5.55 o 
   6   1   5        3.24        3.46      2.13 o 
  -6   2   5       58.71       77.79      5.44 o 
  -5   2   5       36.85       52.37      3.53 o 
  -4   2   5       76.42       80.79      3.19 o 
  -3   2   5      761.11      821.78      9.65 o 
  -2   2   5      259.47      316.48      5.05 o 
  -1   2   5       42.03       42.74      1.52 o 
   0   2   5      349.03      392.13      5.14 o 
   1   2   5      918.04      792.89      8.64 o 
   2   2   5        1.20        0.44      0.66 o 
   3   2   5      408.41      457.98      7.19 o 
   4   2   5       24.99       25.59      2.63 o 
   5   2   5        1.21        4.07      1.86 o 
   6   2   5       16.19       16.07      2.93 o 
  -6   3   5       25.58       37.18      5.23 o 
  -5   3   5       16.48       22.69      4.04 o 
  -4   3   5      144.08      139.55      4.05 o 
  -3   3   5        0.64        0.67      0.76 o 
  -2   3   5      228.39      259.25      4.10 o 
  -1   3   5      892.58      995.85     10.19 o 
   0   3   5      345.39      374.45      4.99 o 
   1   3   5      805.40      777.56      8.58 o 
   2   3   5      414.47      439.09      6.75 o 
   3   3   5      113.83       99.92      2.97 o 
   4   3   5      533.30      603.06     11.59 o 
   5   3   5      548.34      519.70     11.84 o 
   6   3   5       20.27       22.62      3.78 o 
  -6   4   5      200.29      271.97     12.77 o 
  -5   4   5        0.25       -0.54      1.30 o 
  -4   4   5       27.88       29.45      2.13 o 
  -3   4   5        5.47       19.34      1.69 o 
  -2   4   5        2.87        6.41      0.93 o 
  -1   4   5     1801.86     1759.76     16.52 o 
   0   4   5        6.14        0.90      0.58 o 
   1   4   5       34.39       85.97      3.50 o 
   2   4   5       29.52       14.07      1.32 o 
   3   4   5      639.39      608.20     13.37 o 
   4   4   5      191.02      144.36      6.23 o 
   5   4   5       57.66       47.15      4.51 o 
   6   4   5       14.95       11.39      2.58 o 
  -6   5   5       78.48       59.63      7.69 o 
  -5   5   5      205.31      206.84      6.44 o 
  -4   5   5        1.09        1.37      1.29 o 
  -3   5   5       16.71       14.02      1.17 o 
  -2   5   5      374.15      321.36      5.58 o 
  -1   5   5     1611.95     1501.54     16.39 o 
   0   5   5       42.58       47.79      1.73 o 
   1   5   5       65.83       51.12      1.76 o 
   2   5   5     1058.99     1217.51     14.50 o 
   3   5   5     1711.88     1720.84     19.76 o 
   4   5   5        1.05        3.64      1.59 o 
   5   5   5      577.74      537.57     12.07 o 
   6   5   5      212.73      216.35      7.71 o 
  -6   6   5       29.31       28.92      3.98 o 
  -5   6   5       33.64       25.11      4.77 o 
  -4   6   5      238.70      251.22      6.75 o 
  -3   6   5      648.22      564.61      8.12 o 
  -2   6   5      164.27      127.39      3.37 o 
  -1   6   5        3.93        1.93      1.00 o 
   0   6   5     1586.90     1744.60     16.61 o 
   1   6   5      506.42      432.81      9.86 o 
   2   6   5       84.77       98.00      3.53 o 
   3   6   5        4.67        9.29      1.47 o 
   4   6   5        0.02        0.25      2.29 o 
   5   6   5      131.42      127.47      5.83 o 
   6   6   5       55.88       45.37      6.12 o 
  -6   7   5       64.15       86.26      5.95 o 
  -5   7   5       72.74       94.59      6.14 o 
  -4   7   5      731.41      760.19     13.08 o 
  -3   7   5      271.55      277.17      6.75 o 
  -2   7   5     1101.80     1064.09     12.86 o 
  -1   7   5       50.05       53.18      2.57 o 
   0   7   5      554.66      639.28      7.64 o 
   1   7   5      218.17      155.15      3.91 o 
   2   7   5      247.39      328.41      6.13 o 
   3   7   5       88.52       58.07      2.79 o 
   4   7   5      192.45      169.57      6.02 o 
   5   7   5       11.11       10.49      2.39 o 
   6   7   5      203.93      235.07     14.15 o 
  -6   8   5        1.75        0.47      2.20 o 
  -5   8   5       68.11       65.79      5.21 o 
  -4   8   5       13.16       17.68      2.25 o 
  -3   8   5       14.30       10.08      1.79 o 
  -2   8   5      911.84      942.75     11.82 o 
  -1   8   5       98.11       73.99      2.72 o 
   0   8   5       21.14       39.57      2.06 o 
   1   8   5      485.72      430.62      6.23 o 
   2   8   5      161.82      177.56      3.71 o 
   3   8   5        6.10        9.95      1.54 o 
   4   8   5      127.29      121.54      5.30 o 
   5   8   5      429.25      469.16     11.29 o 
   6   8   5        5.54        5.27      2.38 o 
  -6   9   5       98.98      101.27      6.47 o 
  -5   9   5       71.79       91.99      5.01 o 
  -4   9   5       13.18       11.30      2.06 o 
  -3   9   5       11.29        9.19      1.78 o 
  -2   9   5      726.71      752.63     10.34 o 
  -1   9   5       22.17       38.30      2.08 o 
   0   9   5      192.29      232.66      4.16 o 
   1   9   5      481.55      357.42      5.67 o 
   2   9   5        1.62        0.51      0.72 o 
   3   9   5      166.90      142.33      4.39 o 
   4   9   5     3229.86     3384.48     41.43 o 
   5   9   5      221.12      228.36      7.74 o 
   6   9   5       46.39       43.29      4.38 o 
  -6  10   5       25.69       36.90      3.81 o 
  -5  10   5        1.43       -0.18      1.87 o 
  -4  10   5       70.79       68.53      4.42 o 
  -3  10   5      102.04       69.40      3.73 o 
  -2  10   5     1361.31     1432.59     16.75 o 
  -1  10   5       81.63      131.90      4.17 o 
   0  10   5       54.21       54.02      2.09 o 
   1  10   5      212.28      266.95      4.90 o 
   2  10   5     1043.87      974.90     13.10 o 
   3  10   5      296.37      328.66      6.89 o 
   4  10   5        0.59        1.47      1.76 o 
   5  10   5       73.72       73.73      4.87 o 
   6  10   5       11.31        2.47      2.54 o 
  -6  11   5       66.21       40.45      3.93 o 
  -5  11   5       83.14       76.88      5.45 o 
  -4  11   5       92.10       83.03      6.24 o 
  -3  11   5     1332.31     1227.99     18.82 o 
  -2  11   5      182.99      231.32      8.22 o 
  -1  11   5     1224.49     1022.04     13.17 o 
   0  11   5       71.04       87.65      2.64 o 
   1  11   5      535.70      465.96      6.97 o 
   2  11   5      491.32      542.27      7.86 o 
   3  11   5      392.65      355.43      7.33 o 
   4  11   5      472.05      424.84      8.71 o 
   5  11   5      290.13      272.23     12.09 o 
   6  11   5      251.65      279.08     16.51 o 
  -6  12   5      100.98      114.77      6.39 o 
  -5  12   5       62.19       48.76      3.95 o 
  -4  12   5      365.20      364.75      9.01 o 
  -3  12   5       93.75       85.41      4.36 o 
  -2  12   5      142.32      167.59      5.43 o 
  -1  12   5      469.29      460.33      7.87 o 
   0  12   5     1174.60     1149.64     12.83 o 
   1  12   5     1082.71     1126.14     12.92 o 
   2  12   5      312.99      269.59      5.78 o 
   3  12   5       40.38       48.95      2.98 o 
   4  12   5      631.01      519.37     11.12 o 
   5  12   5       21.19       26.51      3.50 o 
  -5  13   5       91.30      109.30      5.50 o 
  -4  13   5      179.81      154.71      5.86 o 
  -3  13   5      280.89      270.05      7.61 o 
  -2  13   5      201.90      195.77      6.03 o 
  -1  13   5      491.95      484.53      8.22 o 
   0  13   5      727.64      842.92     10.38 o 
   1  13   5      393.59      335.65      5.97 o 
   2  13   5     3022.97     2975.46     28.59 o 
   3  13   5        2.61        0.97      1.28 o 
   4  13   5       35.66       30.71      2.83 o 
   5  13   5       90.63      114.27      7.17 o 
  -5  14   5       60.19       60.62      4.41 o 
  -4  14   5      369.45      369.68     10.86 o 
  -3  14   5       86.06       75.16      4.33 o 
  -2  14   5       15.01       11.23      2.06 o 
  -1  14   5      272.26      259.70      5.85 o 
   0  14   5       93.96      100.95      3.12 o 
   1  14   5      100.70      113.19      4.95 o 
   2  14   5      751.75      729.21     11.58 o 
   3  14   5      137.59      124.10      4.64 o 
   4  14   5       15.26        9.36      1.99 o 
   5  14   5       71.48       83.36      5.24 o 
  -5  15   5      119.08      127.15      8.21 o 
  -4  15   5       52.39       40.85      3.77 o 
  -3  15   5      678.46      679.15     13.29 o 
  -2  15   5      126.53      112.96      4.92 o 
  -1  15   5       30.17       33.62      3.31 o 
   0  15   5        0.05        1.45      1.12 o 
   1  15   5      118.65      112.75      3.58 o 
   2  15   5      404.17      373.76      6.77 o 
   3  15   5     1224.34     1228.24     17.00 o 
   4  15   5      339.77      384.95      8.69 o 
   5  15   5      198.32      205.95      9.15 o 
  -5  16   5        0.73        2.12      2.08 o 
  -4  16   5        0.52        2.34      1.88 o 
  -3  16   5      225.63      209.64      7.07 o 
  -2  16   5       10.98        9.67      2.17 o 
  -1  16   5       15.32       18.26      2.32 o 
   0  16   5      304.45      278.31      5.49 o 
   1  16   5       63.27       57.05      2.95 o 
   2  16   5       51.17       52.40      2.76 o 
   3  16   5      126.35      145.94      5.10 o 
   4  16   5        4.24        3.39      1.73 o 
   5  16   5       48.11       32.30      7.05 o 
  -5  17   5        0.07       -1.57      1.73 o 
  -4  17   5       14.00       11.85      3.93 o 
  -3  17   5      220.79      208.32      8.30 o 
  -2  17   5       17.10       14.34      2.60 o 
  -1  17   5      156.86      144.90      4.54 o 
   0  17   5      197.39      225.28      5.01 o 
   1  17   5       98.50       87.32      3.38 o 
   2  17   5      167.57      151.09      4.44 o 
   3  17   5       33.86       49.57      3.39 o 
   4  17   5       20.59       23.66      2.74 o 
   5  17   5      102.21       99.93      6.89 o 
  -5  18   5       88.72      105.49      6.94 o 
  -4  18   5       17.87       11.98      3.78 o 
  -3  18   5      392.76      408.68     10.36 o 
  -2  18   5       47.08       57.78      4.03 o 
  -1  18   5       20.53       17.88      2.08 o 
   0  18   5        4.11        3.94      1.78 o 
   1  18   5      581.57      634.37      9.64 o 
   2  18   5        1.73        2.68      1.36 o 
   3  18   5       10.89        8.45      1.98 o 
   4  18   5       48.89       39.24      3.42 o 
   5  18   5        0.07       -0.15      2.54 o 
  -4  19   5       56.74       38.90      4.15 o 
  -3  19   5        0.19       -1.73      1.67 o 
  -2  19   5      106.68      112.45      5.43 o 
  -1  19   5       72.91       82.08      4.48 o 
   0  19   5       85.11       86.24      3.86 o 
   1  19   5       19.09       10.94      2.21 o 
   2  19   5       88.87       88.05      3.64 o 
   3  19   5        0.06        2.93      1.64 o 
   4  19   5        6.60        5.54      2.09 o 
  -4  20   5      115.46      114.93      6.28 o 
  -3  20   5       49.81       37.50      3.92 o 
  -2  20   5       35.73       38.17      6.44 o 
  -1  20   5       58.03       47.10      3.73 o 
   0  20   5       83.08       76.07      3.73 o 
   1  20   5        9.20        7.67      1.74 o 
   2  20   5      207.34      198.63      5.38 o 
   3  20   5        6.49        7.39      2.05 o 
   4  20   5       12.95       21.41      4.29 o 
  -4  21   5       89.49      109.49      6.24 o 
  -3  21   5      613.60      632.64     15.92 o 
  -2  21   5      139.21      154.86      7.24 o 
  -1  21   5      456.19      399.81     12.92 o 
   0  21   5       21.49       26.57      2.58 o 
   1  21   5       41.06       40.95      3.05 o 
   2  21   5      111.87       99.35      4.35 o 
   3  21   5       29.94       41.28      3.82 o 
   4  21   5        3.45        1.56      2.51 o 
  -4  22   5        6.74        2.99      2.45 o 
  -3  22   5      191.55      184.90      8.35 o 
  -2  22   5       58.75       73.64      4.89 o 
  -1  22   5       14.16       10.88      2.56 o 
   0  22   5        1.11        4.09      1.68 o 
   1  22   5      121.20      117.76      4.80 o 
   2  22   5        2.26        0.81      1.39 o 
   3  22   5        8.21        5.25      2.10 o 
   4  22   5        2.02        3.19      2.33 o 
  -3  23   5       22.34       17.55      3.19 o 
  -2  23   5       71.62       71.75      4.92 o 
  -1  23   5       18.06       16.35      2.84 o 
   0  23   5      521.18      473.23     10.59 o 
   1  23   5      246.67      248.93      6.90 o 
   2  23   5        3.29        1.59      1.51 o 
   3  23   5      104.47       84.60      4.53 o 
  -3  24   5       60.54       68.33      5.19 o 
  -2  24   5       22.28       17.86      3.17 o 
  -1  24   5       24.57       20.46      3.17 o 
   0  24   5        2.00        0.59      1.54 o 
   1  24   5       19.76       11.25      2.69 o 
   2  24   5       44.57       45.81      4.04 o 
   3  24   5       49.91       54.15      7.49 o 
  -2  25   5       58.77       62.11      4.91 o 
  -1  25   5      280.09      308.79      9.39 o 
   0  25   5      231.95      246.93      8.21 o 
   1  25   5      290.44      269.39      7.51 o 
   2  25   5      178.66      188.60      7.31 o 
  -2  26   5        0.38       -0.73      2.08 o 
  -1  26   5      120.33       99.38      7.62 o 
   0  26   5       38.15       57.71      5.16 o 
   1  26   5       56.49       63.63      4.12 o 
   2  26   5       11.41        5.43      2.42 o 
  -1  27   5      566.24      561.78     13.54 o 
   0  27   5      235.79      268.58      8.88 o 
   1  27   5      284.37      283.57      7.96 o 
  -6   0   6       54.80       32.34      7.49 o 
  -5   0   6      167.46      196.10     13.62 o 
  -4   0   6      654.18      644.84     16.14 o 
  -3   0   6     3291.65     3297.11     44.07 o 
  -2   0   6     8127.22     8117.97     95.86 o 
  -1   0   6      321.10      380.46      7.74 o 
   0   0   6      854.05      895.78     13.91 o 
   1   0   6      627.74      746.35     20.25 o 
   2   0   6     2160.04     2058.58     27.60 o 
   3   0   6      891.91      969.78     21.38 o 
   4   0   6      773.06      729.51     39.49 o 
   5   0   6      251.99      219.19     10.30 o 
   6   0   6      618.25      630.01     19.92 o 
  -6   1   6       25.89       23.16      4.81 o 
  -5   1   6       60.81       74.65      6.38 o 
  -4   1   6      218.22      211.93      5.14 o 
  -3   1   6     1054.16     1024.33     12.13 o 
  -2   1   6      133.26      133.99      3.17 o 
  -1   1   6      143.59      133.93      2.85 o 
   0   1   6      414.67      506.32      6.48 o 
   1   1   6      799.37      862.63     12.40 o 
   2   1   6       33.86       38.72      1.60 o 
   3   1   6       42.26       58.36      3.35 o 
   4   1   6      595.30      497.21     10.61 o 
   5   1   6        6.85        0.81      1.75 o 
   6   1   6       81.57       97.09      5.66 o 
  -6   2   6      175.87      193.73     10.35 o 
  -5   2   6      223.65      241.82     19.20 o 
  -4   2   6       63.30       61.27      3.34 o 
  -3   2   6       11.14        2.86      1.29 o 
  -2   2   6      154.01      103.79      2.69 o 
  -1   2   6      686.03      710.88      8.19 o 
   0   2   6     1716.96     1648.09     15.98 o 
   1   2   6     2469.34     2728.22     24.81 o 
   2   2   6     1853.71     1893.23     18.20 o 
   3   2   6     2063.38     2001.76     25.80 o 
   4   2   6      780.04      713.47     13.19 o 
   5   2   6      765.35      723.54     14.25 o 
   6   2   6      331.05      410.46     23.78 o 
  -6   3   6       18.64       31.54      5.06 o 
  -5   3   6       63.43       74.81      6.04 o 
  -4   3   6        0.57       11.60      2.65 o 
  -3   3   6      118.83      142.63      5.91 o 
  -2   3   6      272.22      278.47      4.56 o 
  -1   3   6       49.70       54.18      3.20 o 
   0   3   6      297.46      393.45      5.52 o 
   1   3   6      191.83      283.58      4.67 o 
   2   3   6      134.62       66.32      2.00 o 
   3   3   6        8.42        9.50      1.97 o 
   4   3   6      479.29      436.05     15.18 o 
   5   3   6        3.71        3.17      1.86 o 
   6   3   6        4.23       11.04      2.64 o 
  -6   4   6       71.72      108.97      8.18 o 
  -5   4   6       79.63       86.89      5.48 o 
  -4   4   6       74.89       78.58      4.01 o 
  -3   4   6        9.83        9.49      1.40 o 
  -2   4   6       53.28       36.90      1.57 o 
  -1   4   6      678.69      768.10      8.64 o 
   0   4   6       62.18       28.43      1.48 o 
   1   4   6     3791.38     4025.84     35.28 o 
   2   4   6     2586.52     2556.51     26.44 o 
   3   4   6      463.42      472.97      9.58 o 
   4   4   6       18.58        1.48      1.46 o 
   5   4   6      180.49      162.82      6.42 o 
   6   4   6       28.41       26.00      3.46 o 
  -6   5   6       44.00       42.51      4.63 o 
  -5   5   6        0.33       -1.31      1.75 o 
  -4   5   6        4.80        3.30      1.82 o 
  -3   5   6       24.73       11.61      1.86 o 
  -2   5   6       18.76        8.01      1.38 o 
  -1   5   6        5.73        6.18      1.39 o 
   0   5   6        0.21        8.48      1.00 o 
   1   5   6     1745.59     1734.05     18.78 o 
   2   5   6     1240.70     1292.73     18.69 o 
   3   5   6        0.14        1.36      1.19 o 
   4   5   6        1.78        2.08      1.60 o 
   5   5   6       10.95       10.07      2.28 o 
   6   5   6       54.23       64.89      4.79 o 
  -6   6   6       13.67       10.28      3.13 o 
  -5   6   6        5.82        5.75      1.93 o 
  -4   6   6      107.53       92.05      4.32 o 
  -3   6   6       91.82       81.08      4.19 o 
  -2   6   6      875.63      892.22     12.82 o 
  -1   6   6     1487.93     1478.63     16.87 o 
   0   6   6      124.19      137.72      3.01 o 
   1   6   6       34.37       20.41      1.42 o 
   2   6   6      225.23      193.69      3.73 o 
   3   6   6      352.07      365.49      7.75 o 
   4   6   6      266.85      269.93     10.10 o 
   5   6   6        2.50        3.15      1.86 o 
   6   6   6       65.33       55.21      4.58 o 
  -6   7   6        0.09       -1.02      2.09 o 
  -5   7   6        0.84        4.24      1.84 o 
  -4   7   6       35.66       32.52      2.92 o 
  -3   7   6      211.47      155.92      5.05 o 
  -2   7   6      576.97      650.33     10.39 o 
  -1   7   6        2.27        7.02      1.23 o 
   0   7   6      132.62      154.66      3.20 o 
   1   7   6      399.50      448.25      8.20 o 
   2   7   6      102.52      102.11      5.96 o 
   3   7   6       39.48       51.65      3.84 o 
   4   7   6       39.38       55.06      4.03 o 
   5   7   6       53.72       66.77      5.39 o 
   6   7   6        1.44        2.40      2.21 o 
  -6   8   6        9.85       10.45      3.19 o 
  -5   8   6       36.58       24.02      4.08 o 
  -4   8   6        3.46        3.49      1.60 o 
  -3   8   6      197.35      196.37      5.87 o 
  -2   8   6      389.48      398.24      6.92 o 
  -1   8   6      318.84      398.11      6.94 o 
   0   8   6       75.61       64.30      2.11 o 
   1   8   6      164.82      139.59      3.29 o 
   2   8   6        5.72        8.10      1.07 o 
   3   8   6     1965.85     1742.27     20.81 o 
   4   8   6      670.74      615.82     14.31 o 
   5   8   6      106.70      130.89      6.29 o 
   6   8   6      130.64      150.99      8.36 o 
  -6   9   6       39.54       32.61      4.39 o 
  -5   9   6        0.64        0.48      1.69 o 
  -4   9   6        3.37        0.97      1.52 o 
  -3   9   6      955.76     1058.11     21.18 o 
  -2   9   6        9.99        9.39      1.78 o 
  -1   9   6        4.26        3.05      1.48 o 
   0   9   6      238.92      275.95      4.72 o 
   1   9   6        1.62        1.86      0.92 o 
   2   9   6      152.31      172.59      4.66 o 
   3   9   6     1881.12     1981.27     23.13 o 
   4   9   6       37.55       40.73      5.47 o 
   5   9   6       62.14       78.32      5.45 o 
   6   9   6       89.52       94.67      6.88 o 
  -5  10   6       59.18       50.45      3.91 o 
  -4  10   6      185.89      200.52      9.78 o 
  -3  10   6      237.14      237.05      6.77 o 
  -2  10   6       17.22       15.35      1.66 o 
  -1  10   6       48.75       62.29      3.88 o 
   0  10   6      207.66      232.07      4.33 o 
   1  10   6       50.45       55.83      2.40 o 
   2  10   6       68.00       75.75      2.77 o 
   3  10   6      918.58      950.22     13.75 o 
   4  10   6       83.24       70.25      4.39 o 
   5  10   6       20.64       12.81      2.77 o 
  -5  11   6        1.05        0.61      1.81 o 
  -4  11   6       14.91       23.67      3.34 o 
  -3  11   6      147.74      131.16      5.10 o 
  -2  11   6       39.90       38.72      3.39 o 
  -1  11   6      131.73      130.58      4.72 o 
   0  11   6       27.00       20.40      1.91 o 
   1  11   6      229.59      239.72      4.89 o 
   2  11   6      275.86      259.61      5.22 o 
   3  11   6       48.47       63.71      3.37 o 
   4  11   6        0.54       -0.37      1.71 o 
   5  11   6        0.60        1.14      2.06 o 
  -5  12   6        3.62       12.40      2.66 o 
  -4  12   6        2.87        1.92      1.76 o 
  -3  12   6      876.21      908.92     15.31 o 
  -2  12   6       65.91       76.01      4.05 o 
  -1  12   6      290.88      288.77      6.23 o 
   0  12   6       41.07       30.68      1.85 o 
   1  12   6       32.03       43.24      2.31 o 
   2  12   6      514.49      555.74      8.37 o 
   3  12   6     1070.32     1082.67     17.43 o 
   4  12   6      101.68      110.25      5.52 o 
   5  12   6       31.20       35.63      3.89 o 
  -5  13   6        2.44        0.78      1.89 o 
  -4  13   6      112.86      120.36      5.56 o 
  -3  13   6      254.81      259.00      8.62 o 
  -2  13   6       24.02       13.62      2.23 o 
  -1  13   6      116.98      115.75      4.94 o 
   0  13   6       79.26       83.11      3.49 o 
   1  13   6      104.45      153.56      4.06 o 
   2  13   6      260.49      329.32      6.27 o 
   3  13   6      647.19      755.46     12.29 o 
   4  13   6       32.38       48.45      4.04 o 
   5  13   6       15.32       14.80      3.02 o 
  -5  14   6      252.55      226.51      7.92 o 
  -4  14   6      247.07      221.06      7.40 o 
  -3  14   6     1308.79     1242.70     19.78 o 
  -2  14   6      328.56      305.08      8.00 o 
  -1  14   6      562.13      627.90     10.30 o 
   0  14   6      726.70      653.47     12.85 o 
   1  14   6       88.11      128.13      3.78 o 
   2  14   6      584.86      599.26     13.12 o 
   3  14   6      150.53      156.17      5.24 o 
   4  14   6       91.91       82.01      5.31 o 
   5  14   6        0.07        9.50      2.64 o 
  -5  15   6       28.86       30.73      3.72 o 
  -4  15   6        4.48        2.90      2.31 o 
  -3  15   6       38.98       28.58      3.27 o 
  -2  15   6      129.33      136.22      5.46 o 
  -1  15   6        3.44        7.91      2.26 o 
   0  15   6        4.05       15.60      1.97 o 
   1  15   6        1.85        3.13      1.26 o 
   2  15   6      123.55      109.20      4.37 o 
   3  15   6       13.37       14.91      2.39 o 
   4  15   6        0.25        0.25      1.83 o 
   5  15   6        4.59        7.83      2.62 o 
  -5  16   6      142.48      150.69      6.87 o 
  -4  16   6      324.60      327.71     13.05 o 
  -3  16   6        3.71        8.84      3.05 o 
  -2  16   6       22.04       17.61      2.56 o 
  -1  16   6      596.17      606.40     10.27 o 
   0  16   6     1312.31     1322.43     19.46 o 
   1  16   6      816.52      816.98     11.18 o 
   2  16   6     2123.45     2085.62     24.81 o 
   3  16   6       89.63       79.62      4.49 o 
   4  16   6      138.60      132.30     11.51 o 
   5  16   6      200.96      215.51     11.01 o 
  -4  17   6       14.39        8.67      3.73 o 
  -3  17   6      167.20      174.32      9.39 o 
  -2  17   6        1.79        1.09      2.01 o 
  -1  17   6        0.39        1.72      1.64 o 
   0  17   6       33.53       16.25      2.20 o 
   1  17   6      155.65      165.93      4.64 o 
   2  17   6      110.67      115.46      4.68 o 
   3  17   6       33.33       22.09      2.72 o 
   4  17   6       20.71       22.08      3.29 o 
  -4  18   6      281.82      300.18      9.50 o 
  -3  18   6       51.84       74.52      4.89 o 
  -2  18   6      652.71      602.43     16.36 o 
  -1  18   6     1209.64     1170.95     18.87 o 
   0  18   6       34.25       38.93      2.92 o 
   1  18   6     1044.47      982.40     14.64 o 
   2  18   6      479.61      437.75      9.04 o 
   3  18   6      108.84      128.16      6.72 o 
   4  18   6      304.05      349.83     16.46 o 
  -4  19   6       32.06       25.57      3.82 o 
  -3  19   6       38.95       35.85      3.89 o 
  -2  19   6       36.18       29.39      3.39 o 
  -1  19   6        5.81        7.66      2.07 o 
   0  19   6        6.89        7.74      1.83 o 
   1  19   6        0.22        1.25      1.48 o 
   2  19   6       76.09       85.12      4.20 o 
   3  19   6       21.59       10.17      2.15 o 
   4  19   6       22.38       29.22      3.91 o 
  -4  20   6      114.92      110.60      7.76 o 
  -3  20   6     1035.84     1037.03     19.03 o 
  -2  20   6     1210.21     1092.83     19.00 o 
  -1  20   6      128.88      147.22      7.13 o 
   0  20   6       62.16       43.77      3.89 o 
   1  20   6        0.28        0.96      1.42 o 
   2  20   6       13.12       21.99      2.63 o 
   3  20   6      172.96      193.26      6.48 o 
   4  20   6        6.16        5.70      2.72 o 
  -3  21   6       39.95       40.59      4.25 o 
  -2  21   6       94.58       90.11      7.67 o 
  -1  21   6       46.71       34.58      3.52 o 
   0  21   6        0.65        2.70      1.56 o 
   1  21   6       37.74       49.27      3.47 o 
   2  21   6       12.84       13.54      3.69 o 
   3  21   6        2.44        3.74      1.99 o 
  -3  22   6        8.91        9.47      2.79 o 
  -2  22   6        1.03        3.20      2.00 o 
  -1  22   6        0.11        0.89      2.31 o 
   0  22   6      864.42      852.98     13.95 o 
   1  22   6       71.21       67.32      4.00 o 
   2  22   6      329.69      329.26     10.67 o 
   3  22   6       92.66       81.28      4.67 o 
  -3  23   6        0.08        2.15      2.31 o 
  -2  23   6       33.65       39.31      4.10 o 
  -1  23   6        8.79        7.18      2.33 o 
   0  23   6       11.34       14.30      2.76 o 
   1  23   6       15.96       15.04      2.46 o 
   2  23   6      156.37      149.48      6.59 o 
   3  23   6        8.97        9.94      3.15 o 
  -2  24   6      120.91      130.11      6.66 o 
  -1  24   6      281.94      246.44      8.49 o 
   0  24   6       84.71       88.02      6.04 o 
   1  24   6      429.17      421.05     12.15 o 
   2  24   6      186.78      195.11      7.52 o 
  -2  25   6        8.28        8.81      3.05 o 
  -1  25   6       20.14       21.92      3.45 o 
   0  25   6        3.92       -0.29      1.90 o 
   1  25   6       53.90       41.55      4.97 o 
   2  25   6       17.97       25.90      3.49 o 
  -1  26   6      291.44      314.97     10.37 o 
   0  26   6      154.88      177.27      7.43 o 
   1  26   6       24.50       24.95      3.14 o 
  -6   1   7       12.44       12.94      4.09 o 
  -5   1   7        2.38       -0.88      2.28 o 
  -4   1   7      188.05      185.21      9.02 o 
  -3   1   7     1200.14     1295.17     15.94 o 
  -2   1   7       75.97       71.10      3.37 o 
  -1   1   7      399.38      331.02      5.61 o 
   0   1   7       34.28       26.96      1.61 o 
   1   1   7      166.81      149.92      3.42 o 
   2   1   7      203.67      202.97      3.81 o 
   3   1   7       20.29       20.75      2.80 o 
   4   1   7        2.56       -1.58      1.93 o 
   5   1   7       17.22       13.71      2.51 o 
   6   1   7        3.94        4.16      2.39 o 
  -6   2   7       12.50       16.51      4.33 o 
  -5   2   7       51.46       56.07      6.47 o 
  -4   2   7        2.38       19.30      2.37 o 
  -3   2   7      641.04      513.63      9.47 o 
  -2   2   7       89.36       98.84      2.84 o 
  -1   2   7      156.76      151.25      3.24 o 
   0   2   7       64.00       77.33      2.45 o 
   1   2   7      120.17      155.96      3.52 o 
   2   2   7       83.14      105.62      3.30 o 
   3   2   7        0.56        3.62      1.46 o 
   4   2   7       68.08       86.35      4.62 o 
   5   2   7        3.52        9.24      2.23 o 
   6   2   7       74.64       68.43      5.09 o 
  -6   3   7       20.22       25.42     10.89 o 
  -5   3   7       64.15       49.54      5.78 o 
  -4   3   7       11.39       15.94      2.26 o 
  -3   3   7      524.42      478.53      9.66 o 
  -2   3   7      804.90      843.07     11.44 o 
  -1   3   7       57.62       52.76      1.98 o 
   0   3   7      346.36      370.57      7.51 o 
   1   3   7      460.72      468.36      6.65 o 
   2   3   7      304.94      300.17      5.85 o 
   3   3   7      175.86      194.95      6.10 o 
   4   3   7      268.98      248.59      7.48 o 
   5   3   7       14.80       21.80      3.13 o 
  -5   4   7       71.00       72.56      9.36 o 
  -4   4   7        7.14        0.89      1.37 o 
  -3   4   7        1.62       -0.48      1.31 o 
  -2   4   7       38.48       62.20      3.18 o 
  -1   4   7       24.85       17.67      1.37 o 
   0   4   7        0.40        3.73      0.93 o 
   1   4   7     1648.85     1694.48     17.07 o 
   2   4   7        0.34        2.63      1.04 o 
   3   4   7      958.93      958.73     15.56 o 
   4   4   7      789.50      662.58     13.03 o 
   5   4   7        1.20       -0.32      1.62 o 
  -5   5   7      269.27      294.91     13.28 o 
  -4   5   7        0.60       -1.76      1.23 o 
  -3   5   7        3.49       10.86      1.89 o 
  -2   5   7      317.41      366.57      6.80 o 
  -1   5   7      121.98      115.82      3.87 o 
   0   5   7      123.13      153.95      3.39 o 
   1   5   7     2056.98     2100.75     20.41 o 
   2   5   7      936.09      952.31     13.22 o 
   3   5   7        7.18        1.99      2.11 o 
   4   5   7       80.02       58.17      3.97 o 
   5   5   7      251.08      258.94      8.29 o 
  -5   6   7        7.71       18.84      3.30 o 
  -4   6   7        5.62        7.17      2.00 o 
  -3   6   7       15.56       19.76      2.37 o 
  -2   6   7       75.10       75.50      3.07 o 
  -1   6   7       43.35       30.59      2.07 o 
   0   6   7      176.94      218.04      4.11 o 
   1   6   7      372.24      302.26      5.16 o 
   2   6   7      209.53      229.10      5.25 o 
   3   6   7        7.58       13.14      2.32 o 
   4   6   7        4.06        1.71      1.52 o 
   5   6   7      136.52      170.00      6.82 o 
  -5   7   7      243.40      251.20     17.24 o 
  -4   7   7      134.99      163.51      5.89 o 
  -3   7   7      145.27      151.08      5.43 o 
  -2   7   7      491.01      457.10      7.91 o 
  -1   7   7     1733.69     1715.45     19.66 o 
   0   7   7      255.86      227.05      6.24 o 
   1   7   7       16.43        3.15      1.02 o 
   2   7   7      104.06       77.44      3.35 o 
   3   7   7      206.91      225.30      6.64 o 
   4   7   7      165.85      155.28      6.12 o 
   5   7   7       28.04       38.41      3.82 o 
  -5   8   7      256.35      246.28      7.79 o 
  -4   8   7        1.36       15.31      2.50 o 
  -3   8   7        3.75       -0.56      1.23 o 
  -2   8   7       12.54        5.60      1.29 o 
  -1   8   7      525.53      460.53      7.94 o 
   0   8   7      240.93      288.72      4.99 o 
   1   8   7       18.94       33.63      1.84 o 
   2   8   7      558.79      556.12      9.31 o 
   3   8   7       11.45       14.78      2.40 o 
   4   8   7        2.96        1.32      1.64 o 
   5   8   7       51.64       53.84      4.38 o 
  -5   9   7        2.01        0.57      1.94 o 
  -4   9   7      405.79      431.96     10.10 o 
  -3   9   7      578.91      493.54     10.30 o 
  -2   9   7       23.48       20.86      2.37 o 
  -1   9   7       45.72       53.50      2.76 o 
   0   9   7      549.70      497.37      7.05 o 
   1   9   7      315.66      380.92      6.14 o 
   2   9   7      484.19      416.03     12.09 o 
   3   9   7      771.30      906.50     18.54 o 
   4   9   7      131.86      117.73      6.76 o 
   5   9   7       61.81       60.02      4.98 o 
  -5  10   7        4.15        4.20      2.17 o 
  -4  10   7       22.14       14.41      2.51 o 
  -3  10   7        3.84        0.55      1.47 o 
  -2  10   7      476.89      518.43     10.26 o 
  -1  10   7        5.57        2.79      1.24 o 
   0  10   7       20.59       23.30      3.28 o 
   1  10   7       40.26       58.79      2.43 o 
   2  10   7      757.17      806.98     13.75 o 
   3  10   7     2218.85     2180.21     29.33 o 
   4  10   7      156.19      137.83      6.28 o 
   5  10   7       57.21       66.04      5.75 o 
  -5  11   7       21.64       34.05      3.93 o 
  -4  11   7      415.24      360.29     16.81 o 
  -3  11   7      484.44      441.15      9.94 o 
  -2  11   7      795.63      755.67     13.19 o 
  -1  11   7      716.85      695.11     10.85 o 
   0  11   7      888.12      909.77     14.57 o 
   1  11   7      636.35      588.54      9.37 o 
   2  11   7      406.80      406.59      8.10 o 
   3  11   7      871.75      823.54     15.04 o 
   4  11   7        1.18        0.27      1.73 o 
   5  11   7      106.89      117.93      6.37 o 
  -5  12   7        7.43       13.89      2.89 o 
  -4  12   7      410.11      380.56      9.81 o 
  -3  12   7       81.82       65.20      5.21 o 
  -2  12   7      154.15      146.42      8.51 o 
  -1  12   7      262.95      246.05      6.72 o 
   0  12   7      319.77      312.06      6.83 o 
   1  12   7      213.97      202.32      4.74 o 
   2  12   7       76.14       79.84      3.71 o 
   3  12   7       46.64       67.85      3.72 o 
   4  12   7      305.28      317.38     11.35 o 
   5  12   7       79.70       79.96      5.46 o 
  -5  13   7      388.44      353.40     10.10 o 
  -4  13   7       76.64       82.82      4.88 o 
  -3  13   7      125.39      136.60      5.65 o 
  -2  13   7     1883.52     1793.00     30.22 o 
  -1  13   7     1145.45     1167.72     17.33 o 
   0  13   7      611.46      551.79      9.87 o 
   1  13   7     1343.58     1328.49     15.41 o 
   2  13   7       60.28       37.28      2.81 o 
   3  13   7      408.22      426.51      8.89 o 
   4  13   7       77.01       83.06      5.21 o 
   5  13   7       61.17       72.30      5.41 o 
  -5  14   7        3.13        9.31      2.80 o 
  -4  14   7       87.90       54.00      5.02 o 
  -3  14   7       92.49       68.74      7.13 o 
  -2  14   7       20.15       13.88      2.46 o 
  -1  14   7      132.11      117.10      4.36 o 
   0  14   7      209.08      203.94     11.92 o 
   1  14   7      312.80      285.88      7.48 o 
   2  14   7      599.79      608.83     13.90 o 
   3  14   7       90.34      113.79      4.70 o 
   4  14   7      127.57      112.41      5.89 o 
   5  14   7        0.02        3.14      2.45 o 
  -4  15   7        1.07        0.42      1.86 o 
  -3  15   7       50.69       38.39      3.55 o 
  -2  15   7       69.64       68.66      5.11 o 
  -1  15   7      153.32      152.43      5.72 o 
   0  15   7       52.32       35.32      2.81 o 
   1  15   7      761.81      810.11     13.26 o 
   2  15   7     1618.54     1576.61     20.35 o 
   3  15   7       37.43       34.86      3.00 o 
   4  15   7      203.03      193.36      7.57 o 
  -4  16   7       69.88       62.35      4.65 o 
  -3  16   7        0.58        1.62      2.14 o 
  -2  16   7       32.22       27.68      3.15 o 
  -1  16   7        0.87       -1.18      1.41 o 
   0  16   7       41.41       38.49      2.93 o 
   1  16   7       37.39       40.10      2.96 o 
   2  16   7      158.54      135.09      5.25 o 
   3  16   7      628.07      654.66     11.94 o 
   4  16   7      128.18      155.21      7.26 o 
  -4  17   7       22.69       15.75      3.04 o 
  -3  17   7      150.47      125.59      6.20 o 
  -2  17   7      325.51      318.17      8.95 o 
  -1  17   7      194.82      176.36      6.73 o 
   0  17   7        0.15       -0.64      1.37 o 
   1  17   7      156.47      169.10      6.63 o 
   2  17   7       50.85       74.81      6.98 o 
   3  17   7       77.94       71.49      4.18 o 
   4  17   7       11.78       16.36      3.19 o 
  -4  18   7       24.14       15.50      4.72 o 
  -3  18   7       48.48       34.26      3.86 o 
  -2  18   7       28.03       21.30      3.08 o 
  -1  18   7       24.02       25.78      3.10 o 
   0  18   7       80.92       90.61      4.31 o 
   1  18   7       23.89       21.89      2.59 o 
   2  18   7      224.01      199.79      7.11 o 
   3  18   7       39.36       36.10      3.27 o 
   4  18   7        2.55        3.80      3.29 o 
  -3  19   7      164.85      188.24      9.88 o 
  -2  19   7        0.19       -0.87      1.61 o 
  -1  19   7        0.26       -1.39      1.39 o 
   0  19   7       20.83       18.08      2.46 o 
   1  19   7        4.98        3.78      1.79 o 
   2  19   7        6.62        3.56      2.10 o 
   3  19   7        3.31        3.65      1.94 o 
  -3  20   7        2.49        2.95      2.34 o 
  -2  20   7       71.46       64.53      4.71 o 
  -1  20   7       28.96       24.87      4.82 o 
   0  20   7        5.70        5.53      2.70 o 
   1  20   7       21.18       12.52      3.09 o 
   2  20   7       44.16       39.09      3.92 o 
   3  20   7       22.88       28.94      3.69 o 
  -3  21   7      173.67      157.81     11.16 o 
  -2  21   7        2.66        6.80      3.73 o 
  -1  21   7       11.20       13.15      2.90 o 
   0  21   7       47.93       39.96      3.78 o 
   1  21   7       28.01       40.51      3.37 o 
   2  21   7       49.41       53.89      4.36 o 
   3  21   7        1.22        0.31      2.04 o 
  -2  22   7       88.49       85.66      5.51 o 
  -1  22   7        9.45       13.54      2.77 o 
   0  22   7        3.65        5.65      2.27 o 
   1  22   7        4.18        5.68      2.34 o 
   2  22   7        1.35       -0.93      1.90 o 
  -2  23   7      116.32      129.02      6.66 o 
  -1  23   7        1.82        4.75      2.35 o 
   0  23   7       26.14       22.34      3.32 o 
   1  23   7        2.45        3.04      2.48 o 
   2  23   7        8.13        8.46      2.57 o 
  -1  24   7       73.14       66.35      5.03 o 
   0  24   7       10.82       12.49      2.82 o 
   1  24   7      113.48      104.87      5.73 o 
   0  25   7      284.69      285.02     14.10 o 
  -5   0   8      419.63      512.71     24.85 o 
  -4   0   8     1457.78     1109.85     37.45 o 
  -3   0   8      650.19      647.07     16.77 o 
  -2   0   8      205.36      212.38      8.66 o 
  -1   0   8      977.48      953.77     15.73 o 
   0   0   8       93.12      128.99      4.82 o 
   1   0   8      351.82      308.70     11.37 o 
   2   0   8       10.27        0.34      1.79 o 
   3   0   8      192.51      204.85      9.33 o 
   4   0   8      214.20      227.17     10.47 o 
   5   0   8       13.43       11.53      3.76 o 
  -5   1   8      181.24      190.02     10.47 o 
  -4   1   8      309.79      279.86     17.02 o 
  -3   1   8      741.22      872.33     24.72 o 
  -2   1   8      139.95      135.97      4.03 o 
  -1   1   8     1141.32     1229.32     13.42 o 
   0   1   8      620.94      546.51      7.60 o 
   1   1   8      333.82      351.89      5.82 o 
   2   1   8      804.13      804.48     13.41 o 
   3   1   8     2023.95     1768.28     24.61 o 
   4   1   8      181.61      224.22      7.37 o 
   5   1   8      452.10      469.58     11.67 o 
  -5   2   8       33.60       38.89      5.78 o 
  -4   2   8        7.03       12.05      6.30 o 
  -3   2   8      503.97      497.03     12.03 o 
  -2   2   8      475.98      479.02     12.32 o 
  -1   2   8      268.09      240.50      4.75 o 
   0   2   8       12.32        5.93      1.28 o 
   1   2   8       60.63       57.65      2.69 o 
   2   2   8      490.44      541.77     10.41 o 
   3   2   8      326.59      260.70      7.43 o 
   4   2   8       22.53       24.92      2.98 o 
   5   2   8        0.02        0.50      1.76 o 
  -5   3   8        0.62       -3.42      2.28 o 
  -4   3   8       61.92      101.63      7.58 o 
  -3   3   8      223.86      247.75      6.73 o 
  -2   3   8      829.24      790.90     11.42 o 
  -1   3   8     1251.00     1186.18     14.94 o 
   0   3   8     2058.35     2124.64     20.90 o 
   1   3   8     1002.17      963.02     11.40 o 
   2   3   8     1107.98     1126.69     16.90 o 
   3   3   8      273.71      272.43      7.51 o 
   4   3   8      586.68      548.92     11.99 o 
   5   3   8        6.88        5.69      2.26 o 
  -5   4   8       51.86       38.99      9.02 o 
  -4   4   8       61.91       32.30      3.74 o 
  -3   4   8        0.40        0.64      1.82 o 
  -2   4   8      493.39      535.31      8.93 o 
  -1   4   8       62.54       50.94      2.70 o 
   0   4   8      176.40      186.27      4.73 o 
   1   4   8      574.44      606.43      8.29 o 
   2   4   8        5.63        9.10      1.88 o 
   3   4   8       15.02       14.15      3.05 o 
   4   4   8        6.62        5.02      1.93 o 
   5   4   8        0.15        0.68      1.90 o 
  -5   5   8      124.03      135.29      9.25 o 
  -4   5   8      147.47      142.91      6.72 o 
  -3   5   8      380.46      431.07      9.38 o 
  -2   5   8      283.30      299.37      6.36 o 
  -1   5   8      264.75      238.06     10.56 o 
   0   5   8      230.30      232.62      4.55 o 
   1   5   8      344.03      344.46      6.89 o 
   2   5   8      168.06      137.00      4.21 o 
   3   5   8       86.25       85.12      4.72 o 
   4   5   8       48.75       39.87      4.42 o 
   5   5   8       10.62       26.28      4.03 o 
  -5   6   8       96.68      145.49      9.62 o 
  -4   6   8       13.53        0.02      1.61 o 
  -3   6   8       52.86       34.71      3.07 o 
  -2   6   8      684.35      664.01     15.85 o 
  -1   6   8       24.43       17.80      1.94 o 
   0   6   8      252.27      289.14      6.14 o 
   1   6   8       86.19      118.05      6.34 o 
   2   6   8       13.50       16.85      1.85 o 
   3   6   8       57.02       54.97      3.78 o 
   4   6   8       31.59       23.08      3.10 o 
   5   6   8        7.46        5.65      2.30 o 
  -5   7   8      291.46      272.69     12.52 o 
  -4   7   8       31.41       36.11      3.42 o 
  -3   7   8       34.15       43.15      4.03 o 
  -2   7   8      129.80      115.03      4.05 o 
  -1   7   8      213.22      237.10      6.82 o 
   0   7   8        4.26        1.95      1.21 o 
   1   7   8       18.00       10.49      1.50 o 
   2   7   8       63.05       53.57      2.97 o 
   3   7   8      967.31      933.90     15.87 o 
   4   7   8       85.72      107.99      5.41 o 
   5   7   8       10.06        3.77      2.30 o 
  -5   8   8        0.72        3.23      3.13 o 
  -4   8   8      296.31      317.36     13.22 o 
  -3   8   8       49.48       61.08      4.28 o 
  -2   8   8        0.01        1.89      1.44 o 
  -1   8   8       21.58       13.05      1.85 o 
   0   8   8       44.26       44.00      2.70 o 
   1   8   8      324.04      311.74      6.58 o 
   2   8   8      518.98      492.74      8.75 o 
   3   8   8       42.15       34.92      3.59 o 
   4   8   8       77.25       98.27      5.27 o 
   5   8   8        1.32        1.67      1.96 o 
  -5   9   8       19.33        8.91      3.92 o 
  -4   9   8        3.84        7.91      2.29 o 
  -3   9   8       65.56       81.70      4.38 o 
  -2   9   8        1.94        0.15      1.77 o 
  -1   9   8      191.33      147.56      4.59 o 
   0   9   8       84.41       88.53      4.26 o 
   1   9   8        7.69       15.98      1.96 o 
   2   9   8     3900.08     3858.68     39.77 o 
   3   9   8      135.27      122.24      5.29 o 
   4   9   8       46.16       35.67      3.52 o 
   5   9   8       44.45       45.79      4.28 o 
  -5  10   8       22.15       10.72      2.79 o 
  -4  10   8      223.47      264.76      8.11 o 
  -3  10   8        0.14       -1.84      1.40 o 
  -2  10   8       30.42       36.87      3.04 o 
  -1  10   8      414.45      418.26      8.06 o 
   0  10   8       29.82       56.03      3.03 o 
   1  10   8       12.84       25.67      2.24 o 
   2  10   8       37.96       62.81      3.32 o 
   3  10   8        3.90        9.81      2.34 o 
   4  10   8       19.47       22.20      3.06 o 
   5  10   8       58.86       61.90      4.85 o 
  -4  11   8        7.65        6.56      2.33 o 
  -3  11   8        0.62        0.78      1.52 o 
  -2  11   8       21.92       31.44      2.99 o 
  -1  11   8      145.36      133.44      4.46 o 
   0  11   8       98.82      119.51      4.19 o 
   1  11   8        3.62        5.89      1.59 o 
   2  11   8      332.42      347.85      7.46 o 
   3  11   8      137.38      144.04      5.80 o 
   4  11   8        0.01        3.36      2.04 o 
  -4  12   8      210.81      237.27      7.89 o 
  -3  12   8       18.75       18.60      2.70 o 
  -2  12   8      314.19      266.08     10.12 o 
  -1  12   8        0.33       -1.23      1.21 o 
   0  12   8       34.26       43.77      2.91 o 
   1  12   8       26.61       29.27      2.48 o 
   2  12   8       33.46       25.64      2.71 o 
   3  12   8       68.93       73.68      5.68 o 
   4  12   8       81.73       92.39      7.33 o 
  -4  13   8      142.57      152.73      6.61 o 
  -3  13   8        5.21        1.49      2.21 o 
  -2  13   8       58.25       49.85      4.03 o 
  -1  13   8       11.82       11.58      2.18 o 
   0  13   8        3.61        0.40      1.25 o 
   1  13   8      197.92      201.98      5.60 o 
   2  13   8      624.51      703.38     13.59 o 
   3  13   8       36.33       34.68      4.40 o 
   4  13   8       23.36        8.76      4.92 o 
  -4  14   8      288.14      262.80      8.58 o 
  -3  14   8        9.05       12.87      2.57 o 
  -2  14   8       27.85       19.16      2.72 o 
  -1  14   8      200.38      183.18      6.20 o 
   0  14   8       84.11       90.61      4.68 o 
   1  14   8       73.84       76.56      4.43 o 
   2  14   8       15.38       15.82      3.14 o 
   3  14   8       86.74       80.64      4.94 o 
   4  14   8       25.57       33.47      4.32 o 
  -4  15   8        0.25       -0.12      1.99 o 
  -3  15   8      273.78      297.49      8.83 o 
  -2  15   8      109.62       96.32      5.02 o 
  -1  15   8      312.81      323.60     11.27 o 
   0  15   8       35.14       39.93      4.14 o 
   1  15   8      406.76      372.45      9.49 o 
   2  15   8      147.61      133.64      5.81 o 
   3  15   8        4.87        7.08      2.38 o 
   4  15   8       18.79       20.68      3.59 o 
  -4  16   8        0.43        2.89      2.18 o 
  -3  16   8       12.13        7.17      2.28 o 
  -2  16   8      111.37      109.46      5.38 o 
  -1  16   8       36.94       35.57      3.50 o 
   0  16   8      237.68      267.64      7.02 o 
   1  16   8      209.74      174.21      7.71 o 
   2  16   8      135.61      188.07      6.98 o 
   3  16   8        4.90        2.57      2.51 o 
   4  16   8       61.41       69.98      5.27 o 
  -3  17   8       87.35      100.08      5.60 o 
  -2  17   8      151.20      128.11      6.89 o 
  -1  17   8      172.54      177.09      6.68 o 
   0  17   8      594.42      509.39     10.24 o 
   1  17   8      659.85      618.71     13.08 o 
   2  17   8      110.01      134.45      6.20 o 
   3  17   8      231.33      229.00     16.56 o 
  -3  18   8      260.76      232.21      8.15 o 
  -2  18   8      108.76      117.97      7.57 o 
  -1  18   8        1.24        0.90      1.77 o 
   0  18   8      129.45      115.32      6.15 o 
   1  18   8      161.35      136.31     10.07 o 
   2  18   8       37.38       39.59      3.87 o 
   3  18   8      138.90      163.51     11.85 o 
  -3  19   8      178.56      157.14      7.00 o 
  -2  19   8      274.87      296.40      9.32 o 
  -1  19   8        6.11        7.24      2.36 o 
   0  19   8      113.21      120.46      7.73 o 
   1  19   8        0.06        1.17      1.86 o 
   2  19   8        0.25       -0.81      2.03 o 
   3  19   8      104.12      106.52      9.32 o 
  -2  20   8        0.02        1.06      1.93 o 
  -1  20   8       12.55        6.75      2.65 o 
   0  20   8        5.01       10.96      2.54 o 
   1  20   8      138.41      165.74      6.93 o 
   2  20   8       11.83       13.72      3.56 o 
  -2  21   8        5.67        0.42      1.90 o 
  -1  21   8      234.80      251.26      9.09 o 
   0  21   8        3.68        3.46      2.14 o 
   1  21   8       21.64       19.28      3.29 o 
   2  21   8      170.42      144.11      6.78 o 
  -1  22   8       37.18       34.85      5.90 o 
   0  22   8       12.99        6.99      2.53 o 
   1  22   8        8.05        3.83      2.38 o 
  -1  23   8      123.94       97.20      5.93 o 
   0  23   8      303.42      304.05      9.60 o 
  -5   1   9       29.52        2.24      5.79 o 
  -4   1   9       41.20      112.27     16.68 o 
  -3   1   9        0.86        1.81      1.89 o 
  -2   1   9       12.53       17.43      2.40 o 
  -1   1   9        0.48        0.46      1.75 o 
   0   1   9      545.13      564.93      8.15 o 
   1   1   9        1.56        2.06      1.17 o 
   2   1   9        2.02       -0.02      1.37 o 
   3   1   9       13.74       19.10      3.24 o 
   4   1   9        0.91        2.45      1.93 o 
   5   1   9        1.58        6.83      2.44 o 
  -5   2   9      282.88      315.54     14.20 o 
  -4   2   9      942.80      853.29     23.22 o 
  -3   2   9      134.16      122.93      9.08 o 
  -2   2   9      177.57      165.83      5.74 o 
  -1   2   9       39.92       32.92      2.35 o 
   0   2   9       72.41       80.00      2.96 o 
   1   2   9        6.04        4.12      1.23 o 
   2   2   9      136.61      147.93      5.45 o 
   3   2   9      131.84      117.37      5.29 o 
   4   2   9       35.60       22.17      3.12 o 
   5   2   9       53.74       53.39      5.16 o 
  -5   3   9       14.51       11.56      4.21 o 
  -4   3   9       49.93       49.86      6.14 o 
  -3   3   9      128.06      120.30      7.35 o 
  -2   3   9        6.22        9.04      2.12 o 
  -1   3   9        0.13        1.61      1.17 o 
   0   3   9        1.52        6.21      1.93 o 
   1   3   9        4.79        8.93      1.62 o 
   2   3   9       12.28       13.80      2.16 o 
   3   3   9       43.95       35.86      3.32 o 
   4   3   9       10.70        6.21      2.23 o 
   5   3   9       18.23       20.94      3.64 o 
  -5   4   9        5.60       -0.04      2.76 o 
  -4   4   9       11.13        4.28      4.09 o 
  -3   4   9       12.02       20.83      4.11 o 
  -2   4   9       71.09       87.51      4.36 o 
  -1   4   9      491.28      550.99      9.35 o 
   0   4   9     1942.48     1982.66     22.84 o 
   1   4   9       16.19        5.03      1.31 o 
   2   4   9      500.71      427.62      9.42 o 
   3   4   9      773.71      837.54     15.14 o 
   4   4   9      223.86      209.02      8.55 o 
   5   4   9       25.76       24.85      3.42 o 
  -4   5   9        5.32       24.13      5.04 o 
  -3   5   9       10.73        2.47      2.14 o 
  -2   5   9       24.21        8.41      1.69 o 
  -1   5   9        0.68        0.27      1.18 o 
   0   5   9      134.39      128.35      6.50 o 
   1   5   9       45.43       56.85      3.83 o 
   2   5   9      468.21      479.21     10.11 o 
   3   5   9       40.67       34.00      3.25 o 
   4   5   9        1.25        1.20      1.83 o 
  -4   6   9       98.06      136.91      7.11 o 
  -3   6   9      135.21      178.21      7.45 o 
  -2   6   9      297.27      276.54      7.30 o 
  -1   6   9      202.18      239.90      6.38 o 
   0   6   9      520.46      483.57      8.76 o 
   1   6   9      413.01      442.56      8.06 o 
   2   6   9        9.55        1.19      1.63 o 
   3   6   9       14.31        5.46      1.96 o 
   4   6   9      183.10      172.39      9.68 o 
  -4   7   9       11.04        3.00      2.34 o 
  -3   7   9        4.32        0.08      1.58 o 
  -2   7   9        0.22        0.88      1.43 o 
  -1   7   9      105.42       93.41      3.84 o 
   0   7   9        6.21        3.08      1.47 o 
   1   7   9       33.63       27.68      2.82 o 
   2   7   9      214.33      222.57     10.32 o 
   3   7   9       26.77       15.96      2.59 o 
   4   7   9       19.49       22.95      3.20 o 
  -4   8   9       46.33       53.87      7.76 o 
  -3   8   9      170.30      172.45      6.24 o 
  -2   8   9      468.09      483.60     10.29 o 
  -1   8   9      242.92      188.87      6.29 o 
   0   8   9        9.27       10.66      2.97 o 
   1   8   9      444.61      447.28      9.86 o 
   2   8   9       54.47       69.98      4.52 o 
   3   8   9      296.16      320.57      8.77 o 
   4   8   9       67.07       64.11      4.63 o 
  -4   9   9        9.30       10.00      3.01 o 
  -3   9   9       17.34       28.60      3.14 o 
  -2   9   9        1.54        4.21      1.78 o 
  -1   9   9        4.85        9.04      1.83 o 
   0   9   9       76.98       98.31      3.95 o 
   1   9   9      321.69      317.29      8.32 o 
   2   9   9        6.08        4.14      3.38 o 
   3   9   9       64.99       42.34      4.09 o 
   4   9   9       14.38       10.69      2.65 o 
  -4  10   9      196.32      173.11      8.21 o 
  -3  10   9       97.89       99.75      5.09 o 
  -2  10   9       53.52       52.40      4.67 o 
  -1  10   9      509.61      560.63     13.23 o 
   0  10   9      126.26      118.26      4.46 o 
   1  10   9      678.24      719.00     14.25 o 
   2  10   9      745.34      651.92     15.60 o 
   3  10   9      214.85      231.83      7.86 o 
   4  10   9      280.63      267.70      8.65 o 
  -4  11   9       24.39        6.17      3.69 o 
  -3  11   9        4.69        0.25      1.78 o 
  -2  11   9        3.95       -0.67      1.37 o 
  -1  11   9       57.67       59.06      4.04 o 
   0  11   9       49.72       33.95      4.18 o 
   1  11   9       27.42       32.68      3.29 o 
   2  11   9       51.54       39.08      4.51 o 
   3  11   9       51.22       65.35      4.36 o 
   4  11   9       61.32       60.59      5.21 o 
  -4  12   9      258.95      301.57      9.22 o 
  -3  12   9      788.65      757.47     14.79 o 
  -2  12   9      563.34      467.07     10.67 o 
  -1  12   9      694.18      728.40     16.50 o 
   0  12   9      396.75      332.53      7.50 o 
   1  12   9        6.59        3.03      1.89 o 
   2  12   9      243.07      212.81      8.66 o 
   3  12   9      126.69      119.82      5.60 o 
   4  12   9       19.32       16.46      3.03 o 
  -4  13   9        1.43        2.52      2.56 o 
  -3  13   9       60.49       71.72      4.78 o 
  -2  13   9        0.17        1.61      1.80 o 
  -1  13   9        5.59        7.27      2.14 o 
   0  13   9        1.16        7.20      1.79 o 
   1  13   9       12.28       11.76      3.00 o 
   2  13   9      271.72      297.67     10.22 o 
   3  13   9       66.53       74.63      6.12 o 
   4  13   9       10.33       19.20      3.24 o 
  -3  14   9       74.11       74.58      4.86 o 
  -2  14   9      209.86      204.95      8.40 o 
  -1  14   9      579.81      489.43     14.25 o 
   0  14   9      982.71     1000.73     15.02 o 
   1  14   9      539.86      553.64     12.23 o 
   2  14   9        5.07        1.66      1.95 o 
   3  14   9      414.73      418.80     18.23 o 
  -3  15   9        9.03       -0.51      1.84 o 
  -2  15   9       57.97       66.23      4.91 o 
  -1  15   9      101.49       99.32      5.06 o 
   0  15   9       13.54       16.42      3.23 o 
   1  15   9      192.78      198.19      7.13 o 
   2  15   9      135.06      134.46      6.20 o 
   3  15   9        4.06       11.97      3.60 o 
  -3  16   9        3.92        5.64      2.33 o 
  -2  16   9       51.02       55.00      4.19 o 
  -1  16   9       80.85      104.45      8.50 o 
   0  16   9       75.68       80.07      4.16 o 
   1  16   9      150.61      132.51      7.42 o 
   2  16   9      128.44      114.30      5.95 o 
   3  16   9      182.14      213.52      9.82 o 
  -3  17   9        0.88        1.93      2.12 o 
  -2  17   9        0.50        4.69      2.14 o 
  -1  17   9        4.75        6.51      2.16 o 
   0  17   9      100.51       72.59      4.52 o 
   1  17   9       27.48       33.59      3.81 o 
   2  17   9       65.52       61.29      4.76 o 
   3  17   9       16.16        5.10      3.15 o 
  -2  18   9        8.49       -0.50      1.86 o 
  -1  18   9        3.92        2.64      1.90 o 
   0  18   9       38.18       56.66      5.17 o 
   1  18   9      475.46      462.53     11.57 o 
   2  18   9      131.75      149.19      6.89 o 
  -2  19   9        0.07        0.23      2.31 o 
  -1  19   9        9.57        3.00      2.47 o 
   0  19   9       12.44        9.46      3.01 o 
   1  19   9        0.28       -0.32      2.04 o 
   2  19   9        9.85        5.85      2.55 o 
  -1  20   9       79.69       64.38      5.66 o 
   0  20   9        1.52        3.37      2.20 o 
   1  20   9        0.62       -0.34      2.06 o 
   0  21   9       60.87       64.78      5.67 o 
  -4   0  10      343.17      354.74     20.77 o 
  -3   0  10       65.71       59.92      8.51 o 
  -2   0  10       30.21       35.88      5.11 o 
  -1   0  10      160.33      191.82      9.14 o 
   0   0  10       14.84       10.21      3.13 o 
   1   0  10      476.99      380.17     12.26 o 
   2   0  10      213.34      197.28      9.24 o 
   3   0  10       14.48       10.88      3.43 o 
   4   0  10      349.96      341.83     13.91 o 
  -4   1  10      384.77      419.57     16.12 o 
  -3   1  10       28.30       17.21      4.09 o 
  -2   1  10      351.53      386.38      9.45 o 
  -1   1  10      265.99      265.83      8.26 o 
   0   1  10        0.13        0.14      1.39 o 
   1   1  10      142.64      135.03      5.18 o 
   2   1  10      355.51      351.53      8.81 o 
   3   1  10      170.35      184.81      6.76 o 
   4   1  10      203.88      217.90     11.00 o 
  -4   2  10        0.59        0.61      3.24 o 
  -3   2  10      185.80      194.08      8.12 o 
  -2   2  10       62.02       62.75      4.07 o 
  -1   2  10      265.96      229.91      7.05 o 
   0   2  10      363.20      361.87      7.53 o 
   1   2  10      393.85      376.59      9.34 o 
   2   2  10       63.28       80.10      4.49 o 
   3   2  10       85.52       73.44      4.67 o 
   4   2  10       92.45      107.03     10.26 o 
  -4   3  10        0.33       -0.76      3.00 o 
  -3   3  10       87.23       98.21      6.03 o 
  -2   3  10       43.47       37.41      3.40 o 
  -1   3  10      405.21      347.81      8.79 o 
   0   3  10      676.11      719.58     11.44 o 
   1   3  10       17.44       10.65      4.55 o 
   2   3  10      100.93      114.43      5.11 o 
   3   3  10       58.87       53.38      4.03 o 
   4   3  10       39.44       58.88      8.01 o 
  -4   4  10       62.65       49.76      6.49 o 
  -3   4  10       86.34      105.46      9.33 o 
  -2   4  10       38.43       26.16      3.55 o 
  -1   4  10       63.09       66.30      3.41 o 
   0   4  10      359.05      393.47      8.04 o 
   1   4  10       25.29       22.94      2.74 o 
   2   4  10       61.20       59.58      7.96 o 
   3   4  10       39.59       26.78      3.25 o 
   4   4  10        1.84        0.25      1.96 o 
  -4   5  10       53.45       54.84      7.66 o 
  -3   5  10      184.29      169.34     12.89 o 
  -2   5  10       27.93       38.08      4.05 o 
  -1   5  10       84.82       84.09      3.88 o 
   0   5  10      144.94      166.54      5.20 o 
   1   5  10      425.59      395.99     13.40 o 
   2   5  10      315.43      283.17      7.96 o 
   3   5  10       88.64      104.31      6.60 o 
   4   5  10        3.96       10.63      2.78 o 
  -4   6  10      258.04      261.81     20.77 o 
  -3   6  10        0.01       -2.55      1.97 o 
  -2   6  10       65.33       92.43      5.82 o 
  -1   6  10       12.38       16.82      2.25 o 
   0   6  10      113.80      116.35      4.46 o 
   1   6  10      380.23      450.77     10.12 o 
   2   6  10        2.15        2.79      2.14 o 
   3   6  10       35.34       37.82      3.62 o 
   4   6  10        2.26        2.19      2.12 o 
  -4   7  10      133.71      181.80     11.04 o 
  -3   7  10        2.15       -0.15      2.05 o 
  -2   7  10        8.10       11.97      2.52 o 
  -1   7  10        0.48        8.32      1.78 o 
   0   7  10      144.40      164.06      7.52 o 
   1   7  10       47.94       53.43      3.88 o 
   2   7  10       21.43       17.04      3.25 o 
   3   7  10        2.44        3.25      2.26 o 
   4   7  10       14.40       20.96      3.30 o 
  -4   8  10       22.98       20.20      4.90 o 
  -3   8  10       33.64       31.03      4.12 o 
  -2   8  10        3.49        1.68      1.62 o 
  -1   8  10        1.44        1.34      1.35 o 
   0   8  10      307.02      284.93      6.94 o 
   1   8  10      405.96      413.49      9.91 o 
   2   8  10      285.65      281.61     10.02 o 
   3   8  10        0.87        2.74      2.09 o 
   4   8  10       23.77       19.37      3.73 o 
  -3   9  10      140.63      114.66      6.74 o 
  -2   9  10       33.07       25.74      3.39 o 
  -1   9  10       14.58       27.04      2.70 o 
   0   9  10        1.56       -0.84      1.43 o 
   1   9  10      474.82      488.62     10.99 o 
   2   9  10        0.00        0.39      2.34 o 
   3   9  10       23.08       20.50      3.82 o 
  -3  10  10       27.28       33.77      4.43 o 
  -2  10  10        0.97        7.76      2.20 o 
  -1  10  10       31.61       47.56      5.96 o 
   0  10  10       17.59       28.92      2.76 o 
   1  10  10       70.84       68.34      4.49 o 
   2  10  10       89.87      106.58      9.79 o 
   3  10  10        8.99       10.41      3.27 o 
  -3  11  10       76.58       81.65      5.41 o 
  -2  11  10       88.90       92.21      4.96 o 
  -1  11  10        6.10        3.81      1.84 o 
   0  11  10       24.25       26.30      2.70 o 
   1  11  10      359.49      339.21      9.24 o 
   2  11  10       25.89       25.53      4.04 o 
   3  11  10        0.72        1.83      2.68 o 
  -3  12  10        9.26       13.70      2.83 o 
  -2  12  10       21.26       31.63      3.34 o 
  -1  12  10        0.64       -0.51      1.63 o 
   0  12  10        0.01        3.28      2.06 o 
   1  12  10      123.36      158.80      6.48 o 
   2  12  10      182.19      198.35      8.96 o 
   3  12  10        5.16       -1.29      2.47 o 
  -3  13  10       39.34       61.49      4.65 o 
  -2  13  10      195.94      215.45     14.64 o 
  -1  13  10       67.30       94.91      5.00 o 
   0  13  10       14.84        7.63      2.00 o 
   1  13  10      351.77      348.91      9.62 o 
   2  13  10      137.18      170.32      8.51 o 
   3  13  10       80.47       86.24      7.60 o 
  -2  14  10       19.61       24.00      3.24 o 
  -1  14  10        0.52        8.13      2.25 o 
   0  14  10       55.62       57.67      3.74 o 
   1  14  10       80.66      110.23      6.09 o 
   2  14  10       19.60       18.50      3.95 o 
  -2  15  10      256.56      259.30      8.45 o 
  -1  15  10      176.67      200.46      7.24 o 
   0  15  10      301.22      315.53     10.56 o 
   1  15  10      266.59      269.78      8.65 o 
   2  15  10        6.60        4.38      3.01 o 
  -2  16  10       38.75       50.18      4.37 o 
  -1  16  10       16.74        7.62      2.36 o 
   0  16  10      103.13       91.52      6.83 o 
   1  16  10      156.53      154.23      8.01 o 
   2  16  10       48.06       64.73      6.11 o 
  -1  17  10      394.62      357.67      9.93 o 
   0  17  10      441.37      406.17     12.58 o 
   1  17  10      312.55      365.64     10.45 o 
  -1  18  10       28.44       18.78      3.16 o 
   0  18  10        0.02       -0.69      2.34 o 
   1  18  10        0.92        0.70      2.42 o 
  -3   1  11        2.14       -1.39      2.52 o 
  -2   1  11        2.69        4.86      2.16 o 
  -1   1  11      237.32      244.65      7.77 o 
   0   1  11       39.18       32.54      3.24 o 
   1   1  11        0.16        1.53      2.89 o 
   2   1  11        0.16       -0.99      1.78 o 
   3   1  11       20.57       17.30      2.97 o 
  -3   2  11        5.99       13.45      3.85 o 
  -2   2  11       19.31       15.94      3.95 o 
  -1   2  11      188.52      189.67      7.55 o 
   0   2  11      134.11      151.26      6.06 o 
   1   2  11      115.55       94.21      5.94 o 
   2   2  11        0.12       -2.31      2.05 o 
   3   2  11        0.05       -2.28      1.79 o 
  -3   3  11       87.01      107.18      8.43 o 
  -2   3  11       48.54       29.57      3.92 o 
  -1   3  11        0.30        4.06      2.07 o 
   0   3  11        0.01       -0.45      1.69 o 
   1   3  11      288.37      306.23      9.96 o 
   2   3  11      439.55      412.92     14.76 o 
   3   3  11       33.17       37.06      3.71 o 
  -3   4  11        5.39        8.80      3.83 o 
  -2   4  11       59.29       49.16      4.65 o 
  -1   4  11       62.81       76.54      4.68 o 
   0   4  11        2.23        6.44      2.19 o 
   1   4  11       80.65      112.65      6.41 o 
   2   4  11       84.57       90.05      7.66 o 
   3   4  11        1.17        0.08      2.01 o 
  -3   5  11       30.02       35.97      4.44 o 
  -2   5  11      124.46      163.40      8.90 o 
  -1   5  11      397.37      403.18     10.17 o 
   0   5  11       58.73       54.11      3.94 o 
   1   5  11      481.64      479.89     13.08 o 
   2   5  11       13.03       14.66      3.50 o 
   3   5  11      162.95      176.58      8.76 o 
  -3   6  11       21.35       12.53      3.31 o 
  -2   6  11        9.73       10.79      3.11 o 
  -1   6  11       82.42      105.88      5.37 o 
   0   6  11      139.38      121.18      5.50 o 
   1   6  11       54.97       58.96      5.15 o 
   2   6  11       36.29       38.79      4.66 o 
   3   6  11      134.72      151.72     10.86 o 
  -3   7  11       59.28       52.80      7.30 o 
  -2   7  11       69.44       52.23      4.96 o 
  -1   7  11       40.52       44.33      3.90 o 
   0   7  11      189.28      175.14      6.55 o 
   1   7  11      113.05       82.00      5.76 o 
   2   7  11       37.87       38.46      4.60 o 
   3   7  11       29.98       44.33      5.26 o 
  -3   8  11       24.66       53.39      6.03 o 
  -2   8  11       24.93       32.54      4.86 o 
  -1   8  11        0.12       -2.33      1.55 o 
   0   8  11        1.58        6.10      2.37 o 
   1   8  11      131.20      138.17      9.56 o 
   2   8  11        3.47        4.50      2.87 o 
   3   8  11       60.52       65.87      6.15 o 
  -2   9  11        0.73       -3.14      2.09 o 
  -1   9  11       33.59       48.95      3.85 o 
   0   9  11      332.68      363.92      9.61 o 
   1   9  11      127.07      114.51     11.04 o 
   2   9  11      499.26      489.74     14.28 o 
  -2  10  11       47.96       40.72      5.19 o 
  -1  10  11        1.90        0.69      1.81 o 
   0  10  11      189.20      237.74      7.84 o 
   1  10  11        0.02       -1.11      3.39 o 
   2  10  11        6.54        8.68      3.33 o 
  -2  11  11       12.27       32.80      4.39 o 
  -1  11  11       88.93       77.84      4.66 o 
   0  11  11        7.46        7.39      2.46 o 
   1  11  11      413.41      395.94     12.46 o 
   2  11  11       47.92       42.45      5.10 o 
  -2  12  11      159.50      170.71      7.71 o 
  -1  12  11       49.04       78.34      4.82 o 
   0  12  11       53.97       47.46      4.17 o 
   1  12  11        7.88        5.89      2.92 o 
   2  12  11       58.26       59.86      5.91 o 
  -1  13  11      141.31      130.89      6.03 o 
   0  13  11       38.40       40.22      4.66 o 
   1  13  11       40.86       32.80      4.51 o 
  -1  14  11      299.36      245.13     13.07 o 
   0  14  11       14.15       28.74      4.38 o 
   1  14  11        6.03        4.40      2.90 o 
   0  15  11      599.51      553.81     18.72 o 
  -2   0  12        2.79       11.92      5.45 o 
  -1   0  12      152.90      160.87     16.17 o 
   0   0  12     1148.81     1356.33     46.64 o 
   1   0  12      169.88      170.22     15.66 o 
   2   0  12        8.73       17.36      7.15 o 
  -2   1  12        0.07        2.45      2.48 o 
  -1   1  12       20.35       27.76      3.53 o 
   0   1  12        4.57        3.09      3.59 o 
   1   1  12       26.50       43.17      6.49 o 
   2   1  12        1.92       -2.04      2.89 o 
  -2   2  12       89.33       79.27      5.95 o 
  -1   2  12       87.74       88.61      5.36 o 
   0   2  12      307.27      285.97     13.60 o 
   1   2  12      336.55      369.13     16.85 o 
   2   2  12      120.72      155.58     11.31 o 
  -2   3  12        6.94        4.57      2.66 o 
  -1   3  12        3.52        4.67      2.41 o 
   0   3  12        2.17        7.49      3.61 o 
   1   3  12        0.12       -1.20      2.52 o 
   2   3  12        1.73       12.39      3.34 o 
  -2   4  12       21.40       11.24      3.20 o 
  -1   4  12      385.34      416.93     11.40 o 
   0   4  12       24.10       32.07      5.76 o 
   1   4  12       12.07        8.34      4.09 o 
   2   4  12       38.20       44.79      5.08 o 
  -2   5  12        0.63       -0.19      2.34 o 
  -1   5  12      166.20      172.92      7.07 o 
   0   5  12        4.39       11.16      4.25 o 
   1   5  12       13.35       12.39      4.45 o 
   2   5  12        4.58        1.26      2.80 o 
  -1   6  12       24.71       22.70      3.96 o 
   0   6  12      120.02      108.37      8.91 o 
   1   6  12        0.11       -1.30      2.29 o 
  -1   7  12        3.60        8.91      3.00 o 
   0   7  12       25.51       22.84      4.97 o 
   1   7  12        2.72        0.47      2.67 o 
  -1   8  12        0.57        0.37      2.31 o 
   0   8  12      242.59      232.25      9.88 o 
   1   8  12      263.81      273.65     10.58 o 
  -1   9  12        3.75        6.51      2.94 o 
   0   9  12       15.84       10.75      2.82 o 
                                                 
